# Supplementary material for: (E)-4-(4-Hydr­oxy-3-nitro­benzyl­idene­amino)-1,5-dimethyl-2-phenyl-1H-pyrazol-3(2H)-one
Source: Acta Crystallogr Sect E Struct Rep Online. 2008 Sep 24;64(Pt 10):o1988. doi: 10.1107/S1600536808030031 (PMC2959356; doi:10.1107/S1600536808030031)
Supplement: Supplementary file 2 [file e-64-o1988-Isup2.hkl]

# 
# h,k,l, Fc-squared, Fo-squared, sigma(Fo-squared) and status flag 
# 
data_I
_shelx_title ' b in P2(1)/c' 
_shelx_refln_list_code          4 
_shelx_F_calc_maximum      319.35 
_exptl_crystal_F_000       736.00 
_reflns_d_resolution_high  0.8347 
 
loop_ 
 _symmetry_equiv_pos_as_xyz 
 'x, y, z' 
 '-x, y+1/2, -z+1/2' 
 '-x, -y, -z' 
 'x, -y-1/2, z-1/2' 
 
_cell_length_a     7.5000 
_cell_length_b     7.8000 
_cell_length_c    28.9000 
_cell_angle_alpha  90.000 
_cell_angle_beta   95.000 
_cell_angle_gamma  90.000 
 
_shelx_F_squared_multiplier     1.000 
 
loop_ 
 _refln_index_h 
 _refln_index_k 
 _refln_index_l 
 _refln_F_squared_calc 
 _refln_F_squared_meas 
 _refln_F_squared_sigma 
 _refln_observed_status 
   2   0   0     3278.10     3201.03     38.63 o 
   3   0   0       26.35       20.96      3.19 o 
   4   0   0      458.49      402.54      8.93 o 
   5   0   0      147.03      159.15      7.22 o 
   6   0   0       49.35       41.02     30.12 o 
   7   0   0       99.06      101.12     19.00 o 
   8   0   0       30.94       15.42     22.59 o 
   1   1   0     4148.42     3858.65     62.04 o 
   2   1   0     1559.41     1385.40     22.73 o 
   3   1   0      113.51      114.09      4.02 o 
   4   1   0       98.36       91.58      9.91 o 
   5   1   0        5.17        4.62      2.77 o 
   6   1   0       30.99       32.04      4.61 o 
   7   1   0        0.17       -1.02      4.95 o 
   8   1   0        1.87        1.89      6.69 o 
   0   2   0      208.71      209.23      9.27 o 
   1   2   0      864.97      836.42     15.40 o 
   2   2   0        0.06        7.29      2.95 o 
   3   2   0     4108.57     4103.64     64.11 o 
   4   2   0      354.22      394.31     17.52 o 
   5   2   0        5.40        7.85      2.75 o 
   6   2   0      110.72       97.07      6.46 o 
   7   2   0      108.74      115.35      6.24 o 
   8   2   0        2.88       26.48     13.75 o 
   1   3   0       88.09       76.41      5.08 o 
   2   3   0     2011.80     1940.96     32.78 o 
   3   3   0      998.62     1055.51     23.85 o 
   4   3   0     2074.50     2198.55     32.64 o 
   5   3   0       88.16      161.79     47.43 o 
   6   3   0        0.47        5.90      3.88 o 
   7   3   0        0.41       -0.53      2.03 o 
   8   3   0        0.51        1.64      4.28 o 
   0   4   0      675.85      731.18     29.01 o 
   1   4   0      812.16      902.33     18.74 o 
   2   4   0       71.34       85.92      8.06 o 
   3   4   0      349.47      361.63     16.19 o 
   4   4   0      161.06      168.68     10.43 o 
   5   4   0        4.71        1.38      3.77 o 
   6   4   0       92.42       96.93      9.45 o 
   7   4   0       15.60        8.71      4.46 o 
   8   4   0       82.42       92.96     18.58 o 
   1   5   0        0.34        0.25      2.54 o 
   2   5   0       32.25       25.69      5.92 o 
   3   5   0      101.48      112.95      9.22 o 
   4   5   0       49.61       49.33      8.65 o 
   5   5   0       96.01       89.12      9.97 o 
   6   5   0       16.05       14.55      6.92 o 
   7   5   0        1.03        0.39      5.85 o 
   0   6   0      262.15      260.01     20.35 o 
   1   6   0      634.60      686.97     18.67 o 
   2   6   0      569.20      586.47     24.47 o 
   3   6   0       10.48       12.22      6.99 o 
   4   6   0       27.53       30.24      7.81 o 
   5   6   0        3.67        3.27      5.81 o 
   6   6   0       33.33       28.27      9.06 o 
   1   7   0      115.67      109.54     12.74 o 
   2   7   0      134.90      126.23     15.29 o 
   3   7   0       13.25        8.74      9.42 o 
   4   7   0        0.98        1.82      6.60 o 
   5   7   0        5.25        7.46      6.51 o 
   0   8   0       29.82       39.93     13.78 o 
   1   8   0       10.57       17.60      7.59 o 
   2   8   0        7.73        6.98      6.65 o 
   3   8   0        3.24        0.78      5.94 o 
   4   8   0        3.33        5.38      6.72 o 
   1   9   0        3.62        7.93     12.14 o 
   2   9   0        1.04        6.82      8.00 o 
  -8   1   1        4.03        1.98      6.02 o 
  -7   1   1      212.60      260.90     14.87 o 
  -6   1   1        0.00       -0.04      1.49 o 
  -5   1   1        0.00        0.09      1.74 o 
  -4   1   1      652.97      656.53      9.85 o 
  -3   1   1       56.87       58.46      3.38 o 
  -2   1   1     2315.52     2258.22     27.99 o 
  -1   1   1      333.85      290.36     10.77 o 
   1   1   1     3005.39     2744.97     44.82 o 
   2   1   1       30.19       24.53      3.68 o 
   3   1   1       19.92       17.85      2.19 o 
   4   1   1      879.50      907.30     12.98 o 
   5   1   1      439.56      464.86     11.93 o 
   6   1   1       35.59       35.54      4.13 o 
   7   1   1       76.67       76.92     10.40 o 
   8   1   1       16.37       18.99      9.60 o 
  -8   2   1       72.66       62.31      8.25 o 
  -7   2   1       23.28       25.74      5.93 o 
  -6   2   1       10.26        8.36      2.85 o 
  -5   2   1       34.53       29.76      4.01 o 
  -4   2   1       22.83       21.55      5.49 o 
  -3   2   1     1289.85     1242.38     24.25 o 
  -2   2   1     1975.44     1851.33     41.70 o 
  -1   2   1      686.44      593.65     13.05 o 
   0   2   1      393.17      319.48      7.99 o 
   1   2   1      294.04      263.85      7.21 o 
   2   2   1     4557.87     4274.03     60.01 o 
   3   2   1       31.03       27.92      7.34 o 
   4   2   1       88.14       99.46      5.98 o 
   5   2   1       65.84       64.39      6.38 o 
   6   2   1       41.10       68.11     18.93 o 
   7   2   1        2.20        7.46      4.32 o 
   8   2   1        8.33       12.05      6.51 o 
  -8   3   1        0.52        4.06      5.34 o 
  -7   3   1        8.08        8.64      6.11 o 
  -6   3   1       53.49       53.28      5.56 o 
  -5   3   1      231.21      226.36     11.44 o 
  -4   3   1      496.22      503.44     17.13 o 
  -3   3   1      196.22      228.90     10.45 o 
  -2   3   1     2092.08     1930.92     31.14 o 
  -1   3   1      314.79      275.96     12.22 o 
   0   3   1      437.01      414.19     11.61 o 
   1   3   1        9.79       15.43      3.61 o 
   2   3   1        9.18       18.98      4.83 o 
   3   3   1       81.27       83.08     15.78 o 
   4   3   1        0.03        1.00      3.30 o 
   5   3   1       36.55       37.82      5.69 o 
   6   3   1        2.06        0.61      2.13 o 
   7   3   1        0.84        1.30      2.51 o 
   8   3   1       33.71       30.16      8.60 o 
  -8   4   1       59.94       49.60     11.30 o 
  -7   4   1        0.01       -1.10      2.28 o 
  -6   4   1       43.76       39.39     11.74 o 
  -5   4   1        3.72        2.76      5.57 o 
  -4   4   1        2.68        2.29      3.79 o 
  -3   4   1       27.03       22.40      5.96 o 
  -2   4   1        2.18        4.99      4.07 o 
  -1   4   1       81.12       91.53      6.96 o 
   0   4   1      785.48      741.38     15.02 o 
   1   4   1     1378.44     1428.32     24.99 o 
   2   4   1      448.23      498.39     16.51 o 
   3   4   1      261.50      249.56     11.94 o 
   4   4   1       57.99       51.12     11.54 o 
   5   4   1      168.23      188.60     15.25 o 
   6   4   1       13.71       13.44      5.83 o 
   7   4   1       23.87       17.81      4.87 o 
   8   4   1       43.48       37.63     10.37 o 
  -7   5   1       15.95       12.62      9.63 o 
  -6   5   1       80.82       57.44     11.54 o 
  -5   5   1       26.85       34.57      7.51 o 
  -4   5   1       26.39       26.06      6.07 o 
  -3   5   1       52.36       50.41      8.20 o 
  -2   5   1      254.48      264.40     13.18 o 
  -1   5   1       17.67       17.78      5.16 o 
   0   5   1      479.11      470.54     17.11 o 
   1   5   1       90.41      106.12      9.44 o 
   2   5   1       49.69       61.21      7.77 o 
   3   5   1       28.84       30.43      8.26 o 
   4   5   1        0.63       -0.55      4.48 o 
   5   5   1        4.93        6.24      4.98 o 
   6   5   1      156.50      178.41     16.24 o 
   7   5   1      214.79      225.87     11.10 o 
  -6   6   1       14.44       26.77     10.82 o 
  -5   6   1       22.06       17.05      7.43 o 
  -4   6   1        0.90        0.81      3.88 o 
  -3   6   1       27.62       25.37      9.70 o 
  -2   6   1      436.85      434.85     19.23 o 
  -1   6   1       59.63       57.96     11.91 o 
   0   6   1      283.39      254.78     11.67 o 
   1   6   1      586.38      560.94     19.85 o 
   2   6   1        4.49        4.82      4.54 o 
   3   6   1       93.00       80.05     12.35 o 
   4   6   1        0.76       -0.24      3.20 o 
   5   6   1       49.45       42.46      8.10 o 
   6   6   1      118.60      109.72     20.03 o 
  -5   7   1       39.52       43.05      8.68 o 
  -4   7   1       23.36       17.17      7.67 o 
  -3   7   1      217.60      234.80     15.24 o 
  -2   7   1      884.99      927.10     33.92 o 
  -1   7   1       90.95       87.75     12.25 o 
   0   7   1      456.81      467.77     19.96 o 
   1   7   1       36.36       36.90      9.18 o 
   2   7   1      156.08      138.64     11.77 o 
   3   7   1       24.50       14.11      7.01 o 
   4   7   1        6.86        4.32      5.70 o 
   5   7   1        0.51        6.11      7.68 o 
  -4   8   1        0.26        0.05      4.59 o 
  -3   8   1       17.87       17.79      9.39 o 
  -2   8   1        0.01       -2.24      6.64 o 
  -1   8   1        0.15        1.83      6.90 o 
   0   8   1        0.21        3.51      7.90 o 
   1   8   1       18.74       20.95      7.80 o 
   2   8   1       71.33       45.08     16.51 o 
   3   8   1      143.84      161.18     17.11 o 
   4   8   1       22.11       15.25     10.40 o 
  -2   9   1       13.11       27.19     15.54 o 
  -1   9   1        1.63        4.38     10.95 o 
   0   9   1       16.36       35.74     12.79 o 
   1   9   1       13.52       17.48      9.78 o 
   2   9   1        2.36        1.02      6.24 o 
  -8   0   2       43.59       44.82     17.57 o 
  -7   0   2      139.16      147.67     15.33 o 
  -6   0   2        9.70       14.21     12.03 o 
  -5   0   2      175.08      167.30     11.66 o 
  -4   0   2      571.88      578.57     11.86 o 
  -3   0   2      493.15      490.31      9.99 o 
  -2   0   2     6944.94     6862.43    134.53 o 
   1   0   2    11979.12    11230.15    328.82 o 
   2   0   2     1520.42     1315.16     30.90 o 
   3   0   2       42.12       39.87      3.01 o 
   4   0   2        2.31        0.36      2.13 o 
   5   0   2      240.45      232.85      9.81 o 
   6   0   2        5.86        5.16      6.55 o 
   7   0   2        3.74       -0.72     11.12 o 
   8   0   2       95.75      134.47     22.59 o 
  -8   1   2        2.31        5.12      8.16 o 
  -7   1   2      166.02      185.43     16.06 o 
  -6   1   2       58.34       62.69      6.72 o 
  -5   1   2      345.24      457.14     51.54 o 
  -4   1   2       74.68       86.93      4.09 o 
  -3   1   2       12.93       14.91      2.09 o 
  -2   1   2    12872.64    12640.83    196.09 o 
  -1   1   2    11886.37    11525.73    197.33 o 
   1   1   2     4913.62     4465.19     79.08 o 
   2   1   2       44.60       35.90      5.74 o 
   3   1   2      315.19      300.78      5.67 o 
   4   1   2      102.63      115.59      6.56 o 
   5   1   2      647.76      746.72     39.23 o 
   6   1   2       38.10       33.26      3.68 o 
   7   1   2       49.67       56.99      8.77 o 
   8   1   2       21.75       17.46     10.80 o 
  -8   2   2        0.40        7.65      6.05 o 
  -7   2   2       40.62       33.86      7.55 o 
  -6   2   2       18.43       18.96      6.57 o 
  -5   2   2      312.11      317.19      6.94 o 
  -4   2   2      552.27      558.10     14.91 o 
  -3   2   2     1135.34     1140.34     22.89 o 
  -2   2   2      273.05      239.55     10.78 o 
  -1   2   2     1495.93     1380.81     26.40 o 
   0   2   2       12.34       11.19      3.10 o 
   1   2   2      915.52      818.70     12.57 o 
   2   2   2     1787.56     1581.32     27.44 o 
   3   2   2     1143.97     1214.89     20.95 o 
   4   2   2      405.11      430.72     12.13 o 
   5   2   2      158.17      160.62      7.71 o 
   6   2   2        7.62        6.32      4.43 o 
   7   2   2        9.53        8.97      4.03 o 
   8   2   2        0.02        2.33      3.82 o 
  -8   3   2        0.05        5.60      5.62 o 
  -7   3   2        0.26       -1.55      3.69 o 
  -6   3   2       41.30       37.99      4.37 o 
  -5   3   2      126.32      141.08     13.01 o 
  -4   3   2       94.85       95.71     10.64 o 
  -3   3   2       18.59       28.13      7.11 o 
  -2   3   2       44.97       43.25      5.83 o 
  -1   3   2     2141.06     2146.22     35.64 o 
   0   3   2       18.01       24.87      4.14 o 
   1   3   2        0.17        4.73      2.83 o 
   2   3   2     1128.86     1279.53     24.63 o 
   3   3   2     2211.14     2412.22     35.32 o 
   4   3   2      342.05      335.06     10.76 o 
   5   3   2       50.03       40.05      6.09 o 
   6   3   2       10.94       12.58      4.11 o 
   7   3   2       15.31       12.93      3.80 o 
   8   3   2        6.38       10.47      5.56 o 
  -8   4   2        5.69        7.48      7.62 o 
  -7   4   2        0.04        0.67      3.54 o 
  -6   4   2       37.33       39.42      8.77 o 
  -5   4   2       35.62       34.72      7.86 o 
  -4   4   2      320.50      353.54     19.64 o 
  -3   4   2        0.00        0.95      3.32 o 
  -2   4   2      544.19      569.32     17.99 o 
  -1   4   2        4.19        4.96      3.78 o 
   0   4   2      398.63      437.03     12.25 o 
   1   4   2       59.02       65.04      6.04 o 
   2   4   2      428.55      429.24     12.44 o 
   3   4   2       61.68       64.96      8.86 o 
   4   4   2       24.40       28.43      5.70 o 
   5   4   2       66.82       50.68      7.48 o 
   6   4   2        1.50        3.01      3.73 o 
   7   4   2        0.62        4.31      4.30 o 
   8   4   2       71.02       53.53     10.82 o 
  -7   5   2       36.65       31.81      9.61 o 
  -6   5   2        3.42        4.19      5.02 o 
  -5   5   2       69.88       64.68      8.38 o 
  -4   5   2       30.35       26.58      6.80 o 
  -3   5   2        7.05        6.48      5.28 o 
  -2   5   2      284.29      284.82     12.43 o 
  -1   5   2     1681.27     1791.54     41.44 o 
   0   5   2      317.77      313.80     11.71 o 
   1   5   2        3.54        1.70      3.09 o 
   2   5   2       64.20       71.90      6.68 o 
   3   5   2        2.18        2.12      3.87 o 
   4   5   2       69.57       67.38      8.72 o 
   5   5   2       10.13       12.58      6.47 o 
   6   5   2       84.34       83.45     16.95 o 
   7   5   2        7.82        4.49      5.29 o 
  -6   6   2       18.76        8.86      7.28 o 
  -5   6   2       68.64       62.38      8.48 o 
  -4   6   2      172.48      188.99     11.30 o 
  -3   6   2       21.48       23.05      8.06 o 
  -2   6   2      123.35      127.55     13.27 o 
  -1   6   2      185.52      183.77     15.88 o 
   0   6   2        7.59       15.32      7.54 o 
   1   6   2       12.48       25.11      6.66 o 
   2   6   2      134.76      154.74     14.57 o 
   3   6   2      136.96      147.89     14.28 o 
   4   6   2       21.83       21.66      9.38 o 
   5   6   2       60.65       56.18     11.52 o 
   6   6   2       18.06       10.91      6.66 o 
  -5   7   2       10.46       13.40      9.42 o 
  -4   7   2      112.55      109.35     15.30 o 
  -3   7   2        8.16        5.03      6.45 o 
  -2   7   2       22.66       22.18      7.77 o 
  -1   7   2       40.18       40.11      9.73 o 
   0   7   2        2.93        0.76      4.95 o 
   1   7   2        5.44       11.09      6.48 o 
   2   7   2      270.53      320.85     17.42 o 
   3   7   2        0.51        3.69      6.62 o 
   4   7   2       13.53        4.62      4.93 o 
   5   7   2        0.02        2.79      5.03 o 
  -4   8   2        0.92        0.10      4.97 o 
  -3   8   2        1.84        1.79      5.29 o 
  -2   8   2       15.73       17.55      7.56 o 
  -1   8   2        1.28        0.89      6.16 o 
   0   8   2        5.13        9.59      9.34 o 
   1   8   2       83.18       97.15     13.30 o 
   2   8   2        0.13       -2.05      5.63 o 
   3   8   2        3.83        8.81      9.03 o 
   4   8   2        3.67        3.43      6.57 o 
  -2   9   2        0.02       -1.05      6.67 o 
  -1   9   2        3.75       19.80      9.94 o 
   0   9   2        1.60        9.33      8.69 o 
   1   9   2       10.64       13.25     12.92 o 
   2   9   2        0.46       10.12     10.14 o 
  -8   1   3        1.72        2.52      7.85 o 
  -7   1   3      121.67      124.26      9.43 o 
  -6   1   3       13.75       12.97      3.48 o 
  -5   1   3      202.94      222.90      9.49 o 
  -4   1   3      397.54      394.04     11.28 o 
  -3   1   3       19.66       24.94      4.32 o 
  -2   1   3        7.39       90.37     24.51 o 
  -1   1   3      189.80      204.91      9.09 o 
   0   1   3     3387.25     2849.12     35.59 o 
   1   1   3     2617.39     2297.48     34.14 o 
   2   1   3     8978.71     9037.85    116.91 o 
   3   1   3      917.76      905.27     19.94 o 
   4   1   3        2.06        1.18      1.69 o 
   5   1   3     1269.37     1389.24     48.34 o 
   6   1   3        0.00        0.00      2.18 o 
   7   1   3        1.15        1.86      4.54 o 
   8   1   3        0.07       -1.37      3.43 o 
  -8   2   3        0.02        3.88      6.19 o 
  -7   2   3       16.15       13.40      6.38 o 
  -6   2   3        1.39        0.53      3.45 o 
  -5   2   3        7.43        9.37      5.69 o 
  -4   2   3     1399.44     1344.30     21.87 o 
  -3   2   3       67.37       60.80      6.60 o 
  -2   2   3        0.29        0.84      3.08 o 
  -1   2   3     9137.23     8628.95    177.09 o 
   0   2   3     1291.74     1224.07     15.52 o 
   1   2   3     1877.19     1589.78     19.45 o 
   2   2   3      126.55      149.77      4.76 o 
   3   2   3       44.79       35.46      5.82 o 
   4   2   3        0.73        0.74      2.29 o 
   5   2   3        7.11        3.93      3.09 o 
   6   2   3      150.53      149.19      8.17 o 
   7   2   3       47.92       38.22      5.84 o 
   8   2   3       16.25       15.72      5.01 o 
  -8   3   3        0.00        6.29      5.93 o 
  -7   3   3        2.27        3.47      5.44 o 
  -6   3   3        1.03        0.64      4.49 o 
  -5   3   3        0.03       -1.30      3.94 o 
  -4   3   3      177.77      175.88      9.91 o 
  -3   3   3     1507.77     1440.78     36.32 o 
  -2   3   3      224.68      220.00      9.90 o 
  -1   3   3        0.73        0.94      3.46 o 
   0   3   3     1688.76     1615.04     24.11 o 
   1   3   3     3457.52     3377.07     42.71 o 
   2   3   3     1663.40     1616.34     31.41 o 
   3   3   3      692.23      696.66     19.00 o 
   4   3   3       90.51       82.91      6.11 o 
   5   3   3        0.01       -0.13      2.12 o 
   6   3   3        0.88        0.00      2.29 o 
   7   3   3        5.84        4.96      3.92 o 
   8   3   3        2.26        6.00      4.80 o 
  -8   4   3        0.47       10.30      5.85 o 
  -7   4   3       24.98       13.02      7.45 o 
  -6   4   3        2.51        4.25      5.17 o 
  -5   4   3       21.09       16.97      6.31 o 
  -4   4   3        0.04        0.95      3.98 o 
  -3   4   3     1745.41     1826.15     31.24 o 
  -2   4   3       77.54       61.18      6.53 o 
  -1   4   3      221.31      209.18     10.16 o 
   0   4   3       26.06       30.68      5.33 o 
   1   4   3     1022.61     1072.31     21.75 o 
   2   4   3       88.46       97.85      6.20 o 
   3   4   3       18.35       17.35      4.71 o 
   4   4   3      209.57      214.48     13.82 o 
   5   4   3       18.11       12.90      5.83 o 
   6   4   3       30.92       26.58      7.73 o 
   7   4   3        1.71        4.26      3.30 o 
  -7   5   3        2.72        6.14      8.39 o 
  -6   5   3        0.08        0.36      3.54 o 
  -5   5   3        4.90        3.61      5.26 o 
  -4   5   3        5.10        3.12      6.91 o 
  -3   5   3       12.93       16.07      6.32 o 
  -2   5   3       42.45       44.14      9.18 o 
  -1   5   3       21.44       24.09      6.81 o 
   0   5   3      366.17      372.61     15.61 o 
   1   5   3      344.68      346.22     14.66 o 
   2   5   3        0.53        0.24      2.60 o 
   3   5   3       15.81       19.11      7.58 o 
   4   5   3      142.46      150.20     10.37 o 
   5   5   3       17.07       14.86      4.55 o 
   6   5   3        0.09        2.96      4.28 o 
   7   5   3        1.20       -0.11      3.15 o 
  -6   6   3        7.45        6.61      4.02 o 
  -5   6   3       26.80       24.60      8.13 o 
  -4   6   3       26.59       28.20      8.90 o 
  -3   6   3      415.37      419.32     20.27 o 
  -2   6   3      481.84      472.58     21.07 o 
  -1   6   3      299.42      315.70     17.55 o 
   0   6   3      681.49      682.59     23.53 o 
   1   6   3      101.04      104.13      9.18 o 
   2   6   3        0.58        0.96      4.55 o 
   3   6   3        1.05        0.25      3.30 o 
   4   6   3        5.46        9.54      5.24 o 
   5   6   3       26.90       10.83      6.99 o 
   6   6   3        0.30        3.64      6.66 o 
  -5   7   3       23.05       25.57     11.21 o 
  -4   7   3       19.12       14.64      8.59 o 
  -3   7   3       67.18       60.64     11.28 o 
  -2   7   3       15.49       17.62      8.25 o 
  -1   7   3       37.43       38.25      9.67 o 
   0   7   3      391.75      387.71     18.29 o 
   1   7   3      573.19      621.87     28.96 o 
   2   7   3        5.05        4.29      5.02 o 
   3   7   3       67.28       46.79     12.08 o 
   4   7   3       69.16       37.14     19.73 o 
   5   7   3        0.26        2.52      4.68 o 
  -4   8   3       49.13       40.24      7.80 o 
  -3   8   3       18.69       19.23      7.98 o 
  -2   8   3        0.03        1.54      5.12 o 
  -1   8   3        2.27        0.90      5.77 o 
   0   8   3        0.14        4.77      6.26 o 
   1   8   3        7.13        9.06      6.11 o 
   2   8   3        5.09        3.62      5.10 o 
   3   8   3       17.34        6.87      6.45 o 
   4   8   3        9.16        3.97      5.32 o 
  -2   9   3        0.01        4.81      7.42 o 
  -1   9   3        3.01       12.35      8.28 o 
   0   9   3       18.58       37.67     13.97 o 
   1   9   3        3.43        2.40      9.22 o 
   2   9   3        0.92        2.26      6.21 o 
  -8   0   4       10.68        1.89      6.97 o 
  -7   0   4      129.99      136.33     18.45 o 
  -6   0   4       66.75       65.38     10.89 o 
  -5   0   4       15.21       19.52      6.97 o 
  -4   0   4     1119.11     1177.53     21.10 o 
  -3   0   4      114.84      108.79      4.48 o 
  -2   0   4   101986.81    96336.68   3816.52 o 
  -1   0   4     1749.12     1654.04     25.98 o 
   1   0   4      194.28      163.23      4.92 o 
   2   0   4       46.15       51.79      4.03 o 
   3   0   4        0.58        0.90      3.55 o 
   4   0   4       25.65       27.30      4.39 o 
   5   0   4      918.89     1050.08     28.22 o 
   6   0   4      550.52      592.11     18.59 o 
   7   0   4      105.34      117.29     12.90 o 
   8   0   4       42.87       41.60     15.78 o 
  -8   1   4        0.17        0.22      4.82 o 
  -7   1   4       30.66       55.58     15.16 o 
  -6   1   4        4.56        3.74      3.80 o 
  -5   1   4       12.89       11.29      2.97 o 
  -4   1   4      317.90      300.35      8.07 o 
  -3   1   4       18.23       14.30      3.73 o 
  -2   1   4      623.06      544.88     22.50 o 
  -1   1   4      822.92      698.58      8.16 o 
   0   1   4     2061.32     1820.12     15.60 o 
   1   1   4       76.47       77.87      5.34 o 
   2   1   4      225.30      205.35      6.70 o 
   3   1   4      196.47      195.85      6.35 o 
   4   1   4       60.98       53.45      7.22 o 
   5   1   4      176.09      174.71     11.51 o 
   6   1   4        6.53        8.09      3.90 o 
   7   1   4      173.40      177.44     13.23 o 
   8   1   4        0.59       -1.26      5.71 o 
  -8   2   4        8.42       11.88      5.77 o 
  -7   2   4       37.34       25.04      7.42 o 
  -6   2   4        0.00        5.45      4.91 o 
  -5   2   4      243.83      262.22     20.40 o 
  -4   2   4      132.37      122.82     10.35 o 
  -3   2   4       75.13       92.94      8.69 o 
  -2   2   4        4.49        3.40      1.80 o 
  -1   2   4     1079.18     1066.42     16.66 o 
   0   2   4     1296.33     1147.26     17.38 o 
   1   2   4     1499.92     1475.32     16.72 o 
   2   2   4     1234.83     1245.09     15.44 o 
   3   2   4       35.99       31.55      3.62 o 
   4   2   4      169.60      191.04      6.20 o 
   5   2   4       21.19       17.90      4.13 o 
   6   2   4        4.20       22.79     12.75 o 
   7   2   4      142.32      154.62     10.55 o 
   8   2   4       75.57       85.53      6.99 o 
  -8   3   4        5.40        2.32      4.55 o 
  -7   3   4        0.07        0.02      3.58 o 
  -6   3   4       84.87       88.11     14.17 o 
  -5   3   4      516.98      495.94     20.70 o 
  -4   3   4       37.10       41.55      6.55 o 
  -3   3   4       57.27       46.70      7.08 o 
  -2   3   4      140.52      165.19     16.71 o 
  -1   3   4     1693.32     1615.12     28.88 o 
   0   3   4      549.93      535.22     12.83 o 
   1   3   4      816.92      895.86     14.59 o 
   2   3   4     3137.46     3168.74     39.47 o 
   3   3   4       96.05       98.77      5.46 o 
   4   3   4       20.99       16.86      4.94 o 
   5   3   4       24.84       24.15      4.40 o 
   6   3   4        0.09        0.10      2.55 o 
   7   3   4       12.92       13.01      3.59 o 
   8   3   4       15.80       15.22      7.67 o 
  -8   4   4       23.95       20.56      8.28 o 
  -7   4   4        0.82        3.62      6.15 o 
  -6   4   4       18.16       14.91      2.94 o 
  -5   4   4       22.26       21.91      9.64 o 
  -4   4   4        0.01        0.54      4.19 o 
  -3   4   4      384.63      443.02     23.81 o 
  -2   4   4       78.52       74.13      7.84 o 
  -1   4   4      459.66      470.16     13.51 o 
   0   4   4      380.94      410.51     10.41 o 
   1   4   4      363.50      374.73     10.26 o 
   2   4   4       85.99      105.50      5.75 o 
   3   4   4        0.20        0.39      3.11 o 
   4   4   4       16.75       10.79      5.33 o 
   5   4   4       11.88        9.15      4.15 o 
   6   4   4       50.25       53.49      6.94 o 
   7   4   4        1.61        0.00      2.58 o 
  -7   5   4       38.28       28.99     11.90 o 
  -6   5   4       41.04       35.73      6.28 o 
  -5   5   4       36.56       34.09      9.28 o 
  -4   5   4        9.51       13.21      9.13 o 
  -3   5   4        0.00       -0.81      3.25 o 
  -2   5   4       89.17       96.23     12.01 o 
  -1   5   4      128.74      101.51      9.68 o 
   0   5   4       47.10       35.28      7.82 o 
   1   5   4        0.09        0.73      3.57 o 
   2   5   4        2.85        3.62      3.34 o 
   3   5   4        4.25        5.58      3.36 o 
   4   5   4       25.33       25.41      5.63 o 
   5   5   4       54.01       23.80      8.18 o 
   6   5   4      418.64      429.46     18.77 o 
   7   5   4       16.09        6.64      4.56 o 
  -6   6   4        1.91        1.80      4.39 o 
  -5   6   4       10.88       10.01      4.80 o 
  -4   6   4       26.11       18.65      9.11 o 
  -3   6   4      124.89      104.72     30.22 o 
  -2   6   4       79.04       75.63     11.06 o 
  -1   6   4      635.00      682.82     24.59 o 
   0   6   4      358.44      407.07     17.22 o 
   1   6   4       18.49       22.35      5.88 o 
   2   6   4      353.59      399.57     16.53 o 
   3   6   4       26.34       24.19      5.26 o 
   4   6   4        2.81        2.63      5.19 o 
   5   6   4        0.45        4.57      4.97 o 
   6   6   4        7.56        7.48      5.50 o 
  -5   7   4       15.43        8.81      6.30 o 
  -4   7   4       85.08      153.53     37.34 o 
  -3   7   4       52.58       48.44     10.31 o 
  -2   7   4        0.29        1.51      5.70 o 
  -1   7   4       29.98       28.73      9.27 o 
   0   7   4      106.22      111.50     13.81 o 
   1   7   4        1.48        2.06      4.14 o 
   2   7   4       47.57       42.39      9.18 o 
   3   7   4       47.58       12.50     10.21 o 
   4   7   4       20.38       13.55      7.96 o 
   5   7   4       10.03       10.46      6.66 o 
  -4   8   4        3.66        5.05      5.59 o 
  -3   8   4       23.35       21.12      8.20 o 
  -2   8   4        6.60       10.28      9.61 o 
  -1   8   4        1.27        2.75      7.94 o 
   0   8   4       29.88       26.51      8.98 o 
   1   8   4        0.38        0.70      6.85 o 
   2   8   4        4.42        3.61      6.52 o 
   3   8   4       16.75        7.34      9.14 o 
   4   8   4        3.87        0.28      5.45 o 
  -2   9   4        6.29        6.55      9.52 o 
  -1   9   4        1.69       14.70      9.72 o 
   0   9   4        3.90        6.40     12.32 o 
   1   9   4        1.14        0.50      9.75 o 
   2   9   4        7.29        7.89     11.41 o 
  -8   1   5       23.69       23.87      9.21 o 
  -7   1   5       70.60       56.29      7.75 o 
  -6   1   5       28.90       25.21      3.83 o 
  -5   1   5       13.13        9.77      4.01 o 
  -4   1   5      158.52      181.26      6.44 o 
  -3   1   5       75.69       89.53      8.20 o 
  -2   1   5     4235.13     4084.19     55.70 o 
  -1   1   5     6365.02     5764.02     60.70 o 
   0   1   5      216.08      178.30      3.87 o 
   1   1   5      652.02      623.66     11.62 o 
   2   1   5      293.13      261.91     25.25 o 
   3   1   5      523.84      514.00     12.03 o 
   4   1   5        5.76       13.85      5.01 o 
   5   1   5        3.32        6.07      3.71 o 
   6   1   5       15.68       14.87      3.86 o 
   7   1   5      262.79      266.52     10.25 o 
   8   1   5        6.26        5.63      4.13 o 
  -8   2   5        3.37        0.15      3.69 o 
  -7   2   5       14.82       15.05      6.51 o 
  -6   2   5        6.16        6.34      9.36 o 
  -5   2   5        7.89        5.36      4.88 o 
  -4   2   5       50.29       38.09      8.38 o 
  -3   2   5       22.46       21.58      2.75 o 
  -2   2   5       38.23       35.85      4.16 o 
  -1   2   5      355.88      328.26      7.95 o 
   0   2   5       40.90       42.47      4.20 o 
   1   2   5      490.10      455.06      6.72 o 
   2   2   5       12.45        7.97      1.97 o 
   3   2   5       18.62       14.16      3.35 o 
   4   2   5       68.17      142.75     34.88 o 
   5   2   5      148.11      175.89      7.35 o 
   6   2   5        1.66        1.96      2.54 o 
   7   2   5      112.81      151.92     22.30 o 
   8   2   5       78.13       64.24     17.84 o 
  -8   3   5        0.03        3.18      6.24 o 
  -7   3   5        6.23        3.19      5.39 o 
  -6   3   5       66.85       66.30     16.46 o 
  -5   3   5        0.62        0.73      1.39 o 
  -4   3   5        3.22        3.95      3.03 o 
  -3   3   5      349.78      338.35      9.02 o 
  -2   3   5      501.38      468.32     11.36 o 
  -1   3   5      755.64      678.13     16.65 o 
   0   3   5     1744.18     1587.14     23.33 o 
   1   3   5      134.27      175.63     11.90 o 
   2   3   5      493.16      549.00     12.59 o 
   3   3   5       18.52       29.97      3.95 o 
   4   3   5       28.59       21.38      4.76 o 
   5   3   5        0.12        0.44      2.32 o 
   6   3   5       20.25       18.09      5.26 o 
   7   3   5      140.34      153.80      8.63 o 
   8   3   5        5.26        3.15      7.16 o 
  -8   4   5        4.17        1.23      6.33 o 
  -7   4   5        8.27        8.33      8.39 o 
  -6   4   5        1.75        0.39      4.68 o 
  -5   4   5      205.25      202.16     11.05 o 
  -4   4   5      391.63      387.79     11.72 o 
  -3   4   5       18.24       14.73      5.29 o 
  -2   4   5      235.16      213.82     11.30 o 
  -1   4   5      377.90      380.92     12.34 o 
   0   4   5      408.44      456.12     16.66 o 
   1   4   5      565.24      542.76     15.39 o 
   2   4   5       42.45       52.17      4.36 o 
   3   4   5      337.67      369.05     11.06 o 
   4   4   5       65.51       63.84      5.39 o 
   5   4   5      122.07      130.25      9.03 o 
   6   4   5       95.27      124.73     10.60 o 
   7   4   5       23.38       19.51      5.50 o 
  -7   5   5        0.64        3.21      5.77 o 
  -6   5   5       12.74       10.04      4.99 o 
  -5   5   5        4.91        5.14      3.56 o 
  -4   5   5       88.43       92.04      9.92 o 
  -3   5   5      155.82      145.98      9.80 o 
  -2   5   5      691.84      693.16     25.56 o 
  -1   5   5      142.18      142.01     11.24 o 
   0   5   5      162.05      172.74      9.99 o 
   1   5   5       15.58       13.21      3.70 o 
   2   5   5      100.79      107.41      6.53 o 
   3   5   5       26.09       28.56      6.76 o 
   4   5   5       80.77      110.35     11.47 o 
   5   5   5      428.04      414.89     14.48 o 
   6   5   5       26.22       27.04      8.71 o 
   7   5   5        0.37        1.80      3.46 o 
  -6   6   5        1.74        4.05      5.17 o 
  -5   6   5        8.58        6.65      6.35 o 
  -4   6   5       72.44      133.29     31.13 o 
  -3   6   5       42.33       33.13      9.28 o 
  -2   6   5        1.03        0.43      3.92 o 
  -1   6   5      167.46      154.78     13.92 o 
   0   6   5       65.76       77.66      9.58 o 
   1   6   5      218.68      230.95     16.27 o 
   2   6   5        1.12        2.27      4.61 o 
   3   6   5        8.62        3.11      5.16 o 
   4   6   5      240.50      216.63     11.43 o 
   5   6   5        0.87        0.99      3.61 o 
   6   6   5        1.30        1.52      4.66 o 
  -5   7   5       38.53       38.01      8.30 o 
  -4   7   5      326.20      331.39     15.24 o 
  -3   7   5        5.77        7.25      5.97 o 
  -2   7   5      396.39      385.67     20.96 o 
  -1   7   5       52.91       53.55     12.56 o 
   0   7   5      925.67      998.51     36.53 o 
   1   7   5        7.50       14.64      6.83 o 
   2   7   5       11.33       12.26      5.32 o 
   3   7   5       39.44       24.26     15.94 o 
   4   7   5       23.46       19.07      8.18 o 
   5   7   5       22.41       18.46     12.13 o 
  -4   8   5        4.92        3.76      6.29 o 
  -3   8   5        3.23        4.90      6.98 o 
  -2   8   5        0.01        0.19      7.51 o 
  -1   8   5        0.30        1.04      6.22 o 
   0   8   5       26.57       28.82     12.62 o 
   1   8   5      170.42      192.77     21.23 o 
   2   8   5        3.69        4.12      5.29 o 
   3   8   5       19.14        3.55      5.28 o 
   4   8   5        0.29       -0.12      4.36 o 
  -2   9   5       16.28       36.54     17.66 o 
  -1   9   5        4.10        4.70      9.31 o 
   0   9   5        0.09       18.89     12.24 o 
   1   9   5        5.85       10.83     11.21 o 
  -8   0   6        6.10        8.93     11.21 o 
  -7   0   6        0.01       -0.58      5.45 o 
  -6   0   6       85.99       80.49     12.04 o 
  -5   0   6        0.06        0.30      1.68 o 
  -4   0   6     1367.68     1444.01     23.29 o 
  -3   0   6        6.84        8.94      5.86 o 
  -2   0   6    77813.06    75156.78   2767.96 o 
  -1   0   6     4418.13     3964.17     79.07 o 
   0   0   6     7036.49     6707.34    168.35 o 
   1   0   6      927.98      811.76     11.59 o 
   2   0   6      636.67      600.01     12.23 o 
   3   0   6        3.22        4.30      2.39 o 
   4   0   6      105.97       94.20      6.58 o 
   5   0   6       61.22       63.19     11.33 o 
   6   0   6       23.45       24.40      7.34 o 
   7   0   6        0.39       -1.61      7.06 o 
   8   0   6        2.29        0.85      4.62 o 
  -8   1   6        6.74       11.92      8.91 o 
  -7   1   6        4.15        2.86      3.47 o 
  -6   1   6       21.15       24.57      7.01 o 
  -5   1   6        0.10        0.65      4.42 o 
  -4   1   6      401.11      421.14     10.74 o 
  -3   1   6      474.69      473.50     12.33 o 
  -2   1   6     2542.57     2346.20     28.03 o 
  -1   1   6      335.27      282.61      9.99 o 
   0   1   6      753.15      642.19     16.70 o 
   1   1   6       51.91       46.97      5.07 o 
   2   1   6       81.03       98.02     10.66 o 
   3   1   6      564.46      629.03     49.67 o 
   4   1   6       19.82       12.65      3.21 o 
   5   1   6        6.99        3.86      2.77 o 
   6   1   6        7.36        6.84      3.69 o 
   7   1   6       92.67       87.61     15.91 o 
   8   1   6       10.80        7.32      6.64 o 
  -8   2   6        7.80        1.84      4.89 o 
  -7   2   6       11.47       11.51      5.43 o 
  -6   2   6      382.49      437.24     24.90 o 
  -5   2   6      102.95       97.48      6.97 o 
  -4   2   6        3.05        0.38      3.39 o 
  -3   2   6      223.61      202.72      9.74 o 
  -2   2   6      100.96       92.84      5.22 o 
  -1   2   6      335.42      347.93      7.98 o 
   0   2   6      708.64      704.64     13.48 o 
   1   2   6        5.41        7.28      2.39 o 
   2   2   6      311.03      315.44     11.41 o 
   3   2   6        6.74       13.41      2.60 o 
   4   2   6      331.04      327.66      8.54 o 
   5   2   6      127.79      110.13      6.04 o 
   6   2   6       26.19       22.18      4.36 o 
   7   2   6      125.98      144.40     11.67 o 
   8   2   6       99.96       87.12     21.79 o 
  -8   3   6        2.13        7.48      6.88 o 
  -7   3   6        9.74        6.18      7.69 o 
  -6   3   6      131.23      166.21     15.21 o 
  -5   3   6        8.54        8.82      6.81 o 
  -4   3   6       81.54       77.47      5.37 o 
  -3   3   6       35.31       35.73      4.90 o 
  -2   3   6       17.24       16.80      3.25 o 
  -1   3   6        9.86       10.66      3.12 o 
   0   3   6       98.29       90.67      5.18 o 
   1   3   6     4828.61     5052.57     75.19 o 
   2   3   6      305.53      363.32      8.13 o 
   3   3   6        3.81        4.58      2.60 o 
   4   3   6        7.19        6.80      2.74 o 
   5   3   6        0.32       -0.52      2.56 o 
   6   3   6        1.68        0.98      2.44 o 
   7   3   6        3.44       17.92     10.68 o 
   8   3   6      108.90      117.70     13.58 o 
  -8   4   6        0.95        6.78      6.00 o 
  -7   4   6        6.47        3.25      6.99 o 
  -6   4   6        1.39        4.13      6.45 o 
  -5   4   6       28.62       37.88      5.57 o 
  -4   4   6      141.56      149.57     13.19 o 
  -3   4   6      212.00      212.80     12.32 o 
  -2   4   6       28.96       32.31      6.09 o 
  -1   4   6      112.40      138.77     13.87 o 
   0   4   6       32.77       36.85      5.18 o 
   1   4   6      114.12       97.07      5.95 o 
   2   4   6      169.05      151.72      6.91 o 
   3   4   6       88.60       94.59      5.23 o 
   4   4   6       48.82       54.54      7.82 o 
   5   4   6       15.45       16.61      5.40 o 
   6   4   6      368.78      383.04     13.95 o 
   7   4   6       44.36       32.38      6.16 o 
  -7   5   6        0.00       -3.28      5.73 o 
  -6   5   6        0.11       -0.37      2.67 o 
  -5   5   6        0.27        1.14      3.81 o 
  -4   5   6       19.72       18.97      7.60 o 
  -3   5   6      482.29      493.87     21.56 o 
  -2   5   6      350.77      340.73     19.37 o 
  -1   5   6        0.14        0.31      2.90 o 
   0   5   6      123.15      122.18     10.71 o 
   1   5   6      192.57      216.44      8.35 o 
   2   5   6      310.18      312.02     10.30 o 
   3   5   6       87.53       90.50      8.69 o 
   4   5   6        4.09        0.95      3.35 o 
   5   5   6       13.46       19.12      4.81 o 
   6   5   6        3.37        0.84      3.91 o 
   7   5   6        0.95        5.35      4.30 o 
  -6   6   6       21.63       21.06      7.47 o 
  -5   6   6       13.43       10.93      4.75 o 
  -4   6   6      253.61      335.41     43.25 o 
  -3   6   6      479.98      502.86     19.64 o 
  -2   6   6       50.00       49.94     11.89 o 
  -1   6   6      212.55      220.46     18.95 o 
   0   6   6      183.92      217.81     20.90 o 
   1   6   6       10.53       12.75      7.23 o 
   2   6   6        0.01        1.39      2.79 o 
   3   6   6      140.93      135.76     12.15 o 
   4   6   6      253.97      250.62     14.92 o 
   5   6   6      314.15      304.28     15.95 o 
   6   6   6       27.96       25.88      7.18 o 
  -5   7   6        3.26        4.75      5.29 o 
  -4   7   6       33.54       28.72      9.58 o 
  -3   7   6       61.52       54.63      8.84 o 
  -2   7   6        0.05        0.26      4.66 o 
  -1   7   6      110.82      118.57     17.05 o 
   0   7   6      259.51      292.39     23.21 o 
   1   7   6       12.23        9.30      6.75 o 
   2   7   6        0.00        0.99      3.37 o 
   3   7   6        2.53        0.35      3.41 o 
   4   7   6        0.54       -1.25      5.01 o 
   5   7   6       24.04       12.65     10.93 o 
  -4   8   6       21.68       22.39      7.23 o 
  -3   8   6        0.93        3.58      5.96 o 
  -2   8   6        3.85        5.23      8.43 o 
  -1   8   6       48.71       58.92     11.13 o 
   0   8   6        6.09        5.50      9.20 o 
   1   8   6       24.16        9.61      9.96 o 
   2   8   6       11.23       12.39      7.88 o 
   3   8   6        5.90        1.83      4.91 o 
   4   8   6        1.49       -0.15      3.15 o 
  -1   9   6       26.67       38.27     11.17 o 
   0   9   6        8.23        4.94      8.43 o 
   1   9   6        5.79       17.93     12.62 o 
  -8   1   7        3.10       10.52     10.12 o 
  -7   1   7       33.22       61.12     10.16 o 
  -6   1   7      171.27      178.21      9.99 o 
  -5   1   7        0.16       -1.41      3.49 o 
  -4   1   7        3.60        6.11      5.26 o 
  -3   1   7      130.76      138.99     11.12 o 
  -2   1   7     1039.42      939.53     33.38 o 
  -1   1   7       49.17       42.73      3.15 o 
   0   1   7     2126.37     1998.79     26.36 o 
   1   1   7      733.94      726.59     10.89 o 
   2   1   7     1385.21     1331.48     14.81 o 
   3   1   7     4599.17     4673.97     60.31 o 
   4   1   7       85.95       89.09      4.92 o 
   5   1   7      221.88      223.85      8.59 o 
   6   1   7       15.36       14.68      5.18 o 
   7   1   7       51.81       27.10     10.84 o 
   8   1   7        0.00        0.99      3.22 o 
  -8   2   7       16.50       18.64      8.90 o 
  -7   2   7       17.10       14.64      6.47 o 
  -6   2   7       47.49       38.52      6.09 o 
  -5   2   7       39.07       32.06      7.86 o 
  -4   2   7      142.02      137.19      8.24 o 
  -3   2   7      862.74      821.80     13.58 o 
  -2   2   7       33.71       37.01      3.71 o 
  -1   2   7      133.21      100.08      7.19 o 
   0   2   7     2553.78     2286.94     26.29 o 
   1   2   7       66.67       80.32      3.83 o 
   2   2   7      222.16      183.51      7.93 o 
   3   2   7       50.82       55.35      5.07 o 
   4   2   7       60.76       92.42     24.66 o 
   5   2   7      111.99      122.71      9.65 o 
   6   2   7       45.23       41.19      4.99 o 
   7   2   7      280.94      317.17     16.94 o 
   8   2   7       32.56       30.87     13.41 o 
  -8   3   7        8.79       18.08      7.42 o 
  -7   3   7       24.72      117.61     57.89 o 
  -6   3   7       17.71       16.55      7.54 o 
  -5   3   7      497.61      529.25     19.68 o 
  -4   3   7      607.69      635.41     21.40 o 
  -3   3   7        5.90        6.39      2.66 o 
  -2   3   7        1.14        1.37      2.62 o 
  -1   3   7     1253.69     1275.69     23.51 o 
   0   3   7      661.11      668.95     14.35 o 
   1   3   7       18.26       71.60     21.69 o 
   2   3   7        2.17        8.81      1.78 o 
   3   3   7       58.92       56.34      4.61 o 
   4   3   7        2.25        2.07      2.43 o 
   5   3   7       30.45       24.40      4.63 o 
   6   3   7        9.04        7.92      4.10 o 
   7   3   7       45.16       39.13      7.90 o 
   8   3   7       42.07       41.12     10.32 o 
  -8   4   7        1.03        3.53      6.12 o 
  -7   4   7        7.42       15.18      8.21 o 
  -6   4   7       11.48       11.51      8.11 o 
  -5   4   7      355.89      373.45     16.72 o 
  -4   4   7       99.56       90.53     11.31 o 
  -3   4   7      302.70      330.24     23.10 o 
  -2   4   7      160.31      144.67      9.01 o 
  -1   4   7      676.24      737.11     17.78 o 
   0   4   7       20.37       21.65      5.26 o 
   1   4   7      150.63      132.09      8.59 o 
   2   4   7       53.03       46.72      4.69 o 
   3   4   7        0.10        2.17      2.74 o 
   4   4   7        0.22        1.51      2.55 o 
   5   4   7       41.22       33.82      5.98 o 
   6   4   7      520.99      630.65     34.29 o 
   7   4   7        0.00        3.21      4.82 o 
  -7   5   7        7.95       10.86      8.47 o 
  -6   5   7        9.70        7.97      7.27 o 
  -5   5   7       26.92       20.81      5.78 o 
  -4   5   7      123.96      120.00     12.41 o 
  -3   5   7      124.78      126.01     11.03 o 
  -2   5   7       34.71       36.00      6.60 o 
  -1   5   7       51.48       55.62      8.51 o 
   0   5   7        0.89       -0.21      3.23 o 
   1   5   7        1.74        3.02      4.98 o 
   2   5   7       59.49       65.14      5.34 o 
   3   5   7       60.56       67.00      6.89 o 
   4   5   7      163.11      190.34      9.34 o 
   5   5   7       62.05       60.40      5.64 o 
   6   5   7       59.81       56.52      9.20 o 
   7   5   7        0.65        4.87      5.39 o 
  -6   6   7        1.97        1.15      4.23 o 
  -5   6   7       29.55       25.80      6.32 o 
  -4   6   7      225.46      314.40     37.13 o 
  -3   6   7      153.70      150.69     15.95 o 
  -2   6   7      583.49      563.64     23.71 o 
  -1   6   7      597.60      582.93     22.91 o 
   0   6   7        0.31       -0.94      6.95 o 
   1   6   7       35.14       37.07      9.30 o 
   2   6   7        9.84        9.10      4.41 o 
   3   6   7       12.38       13.49      4.41 o 
   4   6   7       30.63       29.64      5.08 o 
   5   6   7        9.93      101.35     68.75 o 
   6   6   7        6.54       28.80     15.32 o 
  -5   7   7       32.53       28.58      6.65 o 
  -4   7   7       92.76       85.34     11.74 o 
  -3   7   7        3.09        1.14      6.08 o 
  -2   7   7       15.88       14.45      7.64 o 
  -1   7   7      395.56      420.08     26.66 o 
   0   7   7       27.92       36.60     10.74 o 
   1   7   7      165.04      161.70     15.06 o 
   2   7   7       95.06       80.22     10.13 o 
   3   7   7        0.07        0.68      4.75 o 
   4   7   7        0.03        1.44      3.53 o 
   5   7   7        4.02        0.72     12.19 o 
  -4   8   7        0.13       -2.38      5.44 o 
  -3   8   7        1.18        4.92      6.46 o 
  -2   8   7        0.19        1.78      5.84 o 
  -1   8   7       48.32       47.71     12.44 o 
   0   8   7       58.86       42.84     15.34 o 
   1   8   7       29.16       20.22     10.13 o 
   2   8   7       43.82       32.88     28.69 o 
   3   8   7        2.21        0.72      6.88 o 
   4   8   7        0.47       -2.51     23.67 o 
  -1   9   7       13.67       29.62     13.82 o 
   0   9   7        2.18       12.00     11.79 o 
   1   9   7        1.91        7.73      9.31 o 
  -8   0   8        1.22        3.21      9.93 o 
  -7   0   8       28.53       28.99     18.21 o 
  -6   0   8        3.47        1.44      9.51 o 
  -5   0   8        0.50        0.78      1.40 o 
  -4   0   8     1728.06     1699.02     27.21 o 
  -3   0   8     1903.35     1773.50     43.63 o 
  -2   0   8     1312.74     1146.55     39.81 o 
  -1   0   8     7941.58     7661.35    151.75 o 
   0   0   8      135.52      158.98      7.75 o 
   1   0   8      311.91      316.60      8.13 o 
   2   0   8      291.19      297.97     11.47 o 
   3   0   8     1743.41     1822.06     32.85 o 
   4   0   8     1393.08     1356.08     24.32 o 
   5   0   8       98.98       99.60      7.67 o 
   6   0   8      382.09      398.00     13.14 o 
   7   0   8       34.77       38.70     11.34 o 
   8   0   8       15.77        6.54      5.95 o 
  -8   1   8       15.67       10.23      8.36 o 
  -7   1   8       50.88       47.35      5.99 o 
  -6   1   8        1.94        0.09      2.82 o 
  -5   1   8       41.92       39.74      7.95 o 
  -4   1   8     2025.64     2011.74     38.55 o 
  -3   1   8     1170.81     1094.78     16.31 o 
  -2   1   8     3735.89     3539.82     42.47 o 
  -1   1   8     1490.76     1333.50     16.14 o 
   0   1   8       31.48       60.89      9.41 o 
   1   1   8      197.78      153.98      3.93 o 
   2   1   8      639.09      593.44      9.06 o 
   3   1   8      624.31      687.31     14.75 o 
   4   1   8        1.05        1.27      1.80 o 
   5   1   8      519.62      543.87     18.95 o 
   6   1   8        0.50       -0.10      2.20 o 
   7   1   8       17.30       14.17      4.85 o 
   8   1   8        0.29       -0.14      3.14 o 
  -8   2   8       21.88       15.25      7.67 o 
  -7   2   8        3.07        1.54      3.42 o 
  -6   2   8        1.80        2.36      4.85 o 
  -5   2   8      243.63      260.48     13.59 o 
  -4   2   8       43.09       42.70      7.43 o 
  -3   2   8       45.55       32.10      3.55 o 
  -2   2   8       77.87       72.48      3.71 o 
  -1   2   8       72.36       83.86      4.45 o 
   0   2   8     4046.90     3811.16     54.22 o 
   1   2   8      213.70      236.57      8.76 o 
   2   2   8       36.45       32.21      5.63 o 
   3   2   8       79.06       93.11     12.89 o 
   4   2   8       14.11       14.49      3.84 o 
   5   2   8       62.08       72.82      9.68 o 
   6   2   8       43.59       48.95      5.03 o 
   7   2   8        8.76        5.17      4.09 o 
   8   2   8       42.41       26.29     10.94 o 
  -8   3   8        1.61        6.49      8.09 o 
  -7   3   8      161.76      186.03     15.24 o 
  -6   3   8       42.04       34.87     11.81 o 
  -5   3   8        0.68       -0.22      5.02 o 
  -4   3   8        0.16        0.50      1.84 o 
  -3   3   8      571.88      542.20     13.20 o 
  -2   3   8       10.52        7.17      4.35 o 
  -1   3   8      299.60      297.01     18.79 o 
   0   3   8       85.72      104.90     16.44 o 
   1   3   8      529.87      567.14      8.75 o 
   2   3   8      810.10      768.29     11.97 o 
   3   3   8        5.50       30.53     25.54 o 
   4   3   8       47.24       47.28      4.08 o 
   5   3   8       87.77       84.98     13.12 o 
   6   3   8       31.34       28.46      5.72 o 
   7   3   8        9.78       11.35      5.07 o 
   8   3   8      120.49       99.97     16.24 o 
  -8   4   8        3.68       13.04      8.89 o 
  -7   4   8        0.94       -0.57      5.19 o 
  -6   4   8       37.74       33.51     12.20 o 
  -5   4   8        0.68        2.06      3.13 o 
  -4   4   8       13.13       11.46      6.34 o 
  -3   4   8      396.52      532.26     73.58 o 
  -2   4   8      255.70      267.80     10.79 o 
  -1   4   8      207.98      200.96     10.28 o 
   0   4   8      582.45      593.91     14.28 o 
   1   4   8      150.61      155.26     10.06 o 
   2   4   8        4.23        7.65      3.77 o 
   3   4   8      172.01      150.91      5.75 o 
   4   4   8        0.53       -0.03      1.97 o 
   5   4   8       26.21       29.31      5.09 o 
   6   4   8       92.76      106.13     12.62 o 
   7   4   8        3.63        1.98      3.92 o 
  -7   5   8        2.16       -3.37      7.22 o 
  -6   5   8        5.40        4.08      2.55 o 
  -5   5   8        1.11        1.96      3.69 o 
  -4   5   8      232.73      275.76     18.08 o 
  -3   5   8      478.93      490.18     19.81 o 
  -2   5   8       17.87       17.12      5.64 o 
  -1   5   8       23.07       15.52      5.60 o 
   0   5   8       58.66       75.30      6.67 o 
   1   5   8        1.74        2.25      4.47 o 
   2   5   8        6.83        7.96      5.27 o 
   3   5   8      187.63      197.87      8.42 o 
   4   5   8      738.33      708.38     28.05 o 
   5   5   8       70.36       60.44      6.42 o 
   6   5   8       10.16        6.05      4.55 o 
   7   5   8        5.34        1.48      5.24 o 
  -6   6   8        5.26        4.96      7.04 o 
  -5   6   8       51.62       48.76      9.87 o 
  -4   6   8       61.67       82.04      9.30 o 
  -3   6   8       28.39       28.23      8.82 o 
  -2   6   8        0.48       -0.09      4.20 o 
  -1   6   8       19.50       22.57      9.38 o 
   0   6   8      560.14      597.54     19.83 o 
   1   6   8      229.58      246.93     20.31 o 
   2   6   8      135.36      136.10      9.36 o 
   3   6   8       97.19      101.62      8.89 o 
   4   6   8       34.17       34.84     10.13 o 
   5   6   8      108.92      100.54     40.69 o 
   6   6   8        0.00       -4.60      7.91 o 
  -5   7   8       10.64       18.89      8.93 o 
  -4   7   8        2.63        4.26      5.18 o 
  -3   7   8        8.48        5.74      6.93 o 
  -2   7   8       26.43       27.57      9.47 o 
  -1   7   8       24.16       30.56     10.79 o 
   0   7   8      203.66      242.08     18.26 o 
   1   7   8        1.44        1.97      4.75 o 
   2   7   8       42.43       47.60      8.49 o 
   3   7   8       29.92       15.96     12.19 o 
   4   7   8       51.24       47.18      8.09 o 
   5   7   8       13.44       -0.72     20.08 o 
  -4   8   8        0.40       12.79      6.93 o 
  -3   8   8        0.79        7.60      7.40 o 
  -2   8   8       17.61       17.13      8.62 o 
  -1   8   8       13.45       12.57      7.04 o 
   0   8   8        2.44        3.31      8.40 o 
   1   8   8       11.07       37.88     14.06 o 
   2   8   8        0.02       10.90      9.47 o 
   3   8   8        4.96        2.24      8.64 o 
  -1   9   8        4.84        7.05      8.36 o 
   0   9   8       28.64       39.82     15.53 o 
   1   9   8        4.54        5.57     10.02 o 
  -8   1   9       15.50       23.20      9.48 o 
  -7   1   9       10.41       10.82      4.36 o 
  -6   1   9       35.31       22.48      3.49 o 
  -5   1   9       41.81       56.56      8.22 o 
  -4   1   9      446.47      530.56     34.16 o 
  -3   1   9      347.04      293.00     12.00 o 
  -2   1   9     1110.38     1187.96     39.15 o 
  -1   1   9      226.63      208.49      7.33 o 
   0   1   9     2246.12     2033.18     30.12 o 
   1   1   9      666.63      644.33      7.60 o 
   2   1   9        4.76        3.19      1.40 o 
   3   1   9      432.61      464.26      9.26 o 
   4   1   9      134.09      152.29      6.70 o 
   5   1   9       73.19       70.33      5.75 o 
   6   1   9       94.56      107.77      6.75 o 
   7   1   9      156.78      174.85     12.28 o 
   8   1   9        0.62       -0.29      2.91 o 
  -8   2   9        2.25        4.67      5.23 o 
  -7   2   9       36.91       90.34     29.13 o 
  -6   2   9      190.56      189.57     14.19 o 
  -5   2   9       12.12       15.57      6.31 o 
  -4   2   9       14.24        6.60      5.13 o 
  -3   2   9      866.41      838.99     14.20 o 
  -2   2   9      127.31      139.41      6.83 o 
  -1   2   9      765.90      679.16     13.15 o 
   0   2   9       29.38       38.84      5.13 o 
   1   2   9       16.39        9.47      3.57 o 
   2   2   9       19.67       27.12      4.61 o 
   3   2   9      386.72      433.57      9.43 o 
   4   2   9       46.06       54.14      5.86 o 
   5   2   9       62.50       99.70     27.26 o 
   6   2   9      106.17      105.82      6.91 o 
   7   2   9       65.64       55.61      7.19 o 
   8   2   9        0.34       -2.28      4.43 o 
  -8   3   9       11.13       19.64      7.09 o 
  -7   3   9        1.90        1.45      4.83 o 
  -6   3   9       93.86       82.13     15.37 o 
  -5   3   9        0.31        1.24      5.50 o 
  -4   3   9        5.61        3.82      2.53 o 
  -3   3   9       67.32       78.15      9.11 o 
  -2   3   9     1456.84     1322.91     23.67 o 
  -1   3   9      426.92      398.55     15.99 o 
   0   3   9     1778.22     1907.87     43.86 o 
   1   3   9     1091.25     1136.14     44.98 o 
   2   3   9      114.92       99.92      8.14 o 
   3   3   9        0.04        2.22      5.08 o 
   4   3   9       22.93       17.83      3.79 o 
   5   3   9       34.37       28.50      5.75 o 
   6   3   9       30.68       25.50      4.55 o 
   7   3   9        2.26        1.81      3.84 o 
  -7   4   9       13.04       13.46      9.11 o 
  -6   4   9      156.36      176.85     17.53 o 
  -5   4   9      160.24      168.71      7.58 o 
  -4   4   9      444.98      457.87     21.06 o 
  -3   4   9       42.96       28.36      9.43 o 
  -2   4   9      279.08      273.75     10.37 o 
  -1   4   9       45.93       58.10      4.68 o 
   0   4   9        1.58        1.66      3.07 o 
   1   4   9      335.54      318.22     10.13 o 
   2   4   9      430.26      434.91     17.75 o 
   3   4   9       21.70       20.23      2.24 o 
   4   4   9       78.89       78.70      4.92 o 
   5   4   9       35.72       40.44      6.71 o 
   6   4   9       83.18       84.81      9.48 o 
   7   4   9        2.18        4.36      5.36 o 
  -7   5   9        4.91        8.37      8.78 o 
  -6   5   9       15.47        8.27      6.62 o 
  -5   5   9       84.48       72.91     12.89 o 
  -4   5   9       67.27      139.32     34.70 o 
  -3   5   9       17.62       13.02      6.28 o 
  -2   5   9       56.45       59.25      8.33 o 
  -1   5   9      158.46      168.00      8.36 o 
   0   5   9       12.62        9.84      4.51 o 
   1   5   9       21.92       27.43      6.73 o 
   2   5   9       32.91       27.23      5.94 o 
   3   5   9      100.86       94.25     16.58 o 
   4   5   9        0.68        2.06      2.23 o 
   5   5   9       11.16       11.28      3.22 o 
   6   5   9        0.08        2.88      3.68 o 
  -6   6   9        0.05       10.60      7.88 o 
  -5   6   9       74.14       90.54     10.06 o 
  -4   6   9      102.18       92.71     13.02 o 
  -3   6   9       40.46       39.90      9.77 o 
  -2   6   9       62.21       79.27      9.83 o 
  -1   6   9      101.65       97.99     10.14 o 
   0   6   9        4.94        5.92      4.99 o 
   1   6   9        1.13        0.12      3.65 o 
   2   6   9      160.26      146.54     13.53 o 
   3   6   9       93.30       77.11     10.38 o 
   4   6   9        0.88        3.96      7.72 o 
   5   6   9        3.97       16.87     19.83 o 
   6   6   9        0.98       11.12     10.40 o 
  -5   7   9        0.22        2.06      5.85 o 
  -4   7   9       75.58       67.79     10.14 o 
  -3   7   9      119.24      118.17     13.88 o 
  -2   7   9     1020.41     1088.64     42.82 o 
  -1   7   9      271.50      293.73     14.95 o 
   0   7   9       40.40       39.37      9.43 o 
   1   7   9       15.30       12.89      6.43 o 
   2   7   9       95.19       71.26     25.55 o 
   3   7   9        0.01        0.14      4.46 o 
   4   7   9       26.28       23.79      7.93 o 
   5   7   9        0.09        2.51     14.70 o 
  -4   8   9        2.59        1.19      4.98 o 
  -3   8   9        0.01        2.29      6.00 o 
  -2   8   9       10.85       18.22      8.78 o 
  -1   8   9       52.75       56.55     10.76 o 
   0   8   9        4.15       14.56     11.09 o 
   1   8   9       46.57       39.24     14.42 o 
   2   8   9        1.18        5.79      8.29 o 
   3   8   9        2.84        1.03      4.54 o 
   0   9   9        0.03       -0.52      5.75 o 
  -8   0  10        0.24        3.49     10.61 o 
  -7   0  10       35.22       38.62     12.42 o 
  -6   0  10      385.80      408.98     24.02 o 
  -5   0  10      136.93      179.15      5.40 o 
  -4   0  10    22250.06    24896.78    712.10 o 
  -3   0  10      157.12      154.13     18.62 o 
  -2   0  10     2946.77     2833.74     61.25 o 
  -1   0  10      693.55      578.70     17.90 o 
   0   0  10      396.44      351.17     15.46 o 
   1   0  10        0.54        3.30      2.98 o 
   2   0  10     1674.99     1624.90     25.63 o 
   3   0  10     1197.60     1331.72     43.75 o 
   4   0  10      133.97      130.01      7.32 o 
   5   0  10       49.73       48.51      5.98 o 
   6   0  10        2.49        1.48      5.37 o 
   7   0  10        0.19        1.08      4.08 o 
   8   0  10       42.22       34.41     14.37 o 
  -8   1  10       15.38       14.86      7.93 o 
  -7   1  10       36.44       28.90      4.93 o 
  -6   1  10        8.60        9.77      4.88 o 
  -5   1  10       22.32       25.12      7.18 o 
  -4   1  10      305.21      342.92     13.88 o 
  -3   1  10      299.45      306.63      7.61 o 
  -2   1  10       10.13       10.40      4.78 o 
  -1   1  10      142.61      125.98      5.69 o 
   0   1  10      465.50      511.73     11.26 o 
   1   1  10     1492.60     1415.74     19.04 o 
   2   1  10      184.52      174.51      5.21 o 
   3   1  10      758.82      841.40     24.99 o 
   4   1  10       11.22       14.92      3.33 o 
   5   1  10      259.27      269.53     11.62 o 
   6   1  10        5.10        4.23      3.42 o 
   7   1  10       35.21       36.05      5.95 o 
   8   1  10       22.87       13.49      6.07 o 
  -8   2  10      108.33      100.47     13.95 o 
  -7   2  10      101.18      111.40      8.46 o 
  -6   2  10       90.16      104.85      8.22 o 
  -5   2  10        3.96        5.08      6.48 o 
  -4   2  10        2.36        1.40      3.61 o 
  -3   2  10        3.77        2.29      3.78 o 
  -2   2  10      332.26      301.21     12.40 o 
  -1   2  10       22.84       22.08      3.02 o 
   0   2  10       90.33       97.40      9.13 o 
   1   2  10      112.97       99.34     14.59 o 
   2   2  10      527.02      534.23     14.18 o 
   3   2  10      122.32      257.39     83.91 o 
   4   2  10        1.80        5.13      4.60 o 
   5   2  10     1070.84     1122.25     25.80 o 
   6   2  10      305.52      306.71      9.18 o 
   7   2  10       31.78       28.81      6.02 o 
   8   2  10       97.47       99.31      9.26 o 
  -8   3  10       27.04       34.47      9.35 o 
  -7   3  10        1.43       -1.19      5.47 o 
  -6   3  10       72.21       63.72     12.82 o 
  -5   3  10       18.63       19.85     12.55 o 
  -4   3  10       30.30       25.41      4.01 o 
  -3   3  10      160.18      180.49     17.48 o 
  -2   3  10       18.42       25.01      6.23 o 
  -1   3  10     1522.13     1620.58     47.59 o 
   0   3  10     1852.59     1914.73     25.99 o 
   1   3  10      134.22      128.84      5.04 o 
   2   3  10       16.04       65.94     25.71 o 
   3   3  10      196.97      204.87     10.56 o 
   4   3  10      116.47      109.48      7.20 o 
   5   3  10        0.61        1.99      3.00 o 
   6   3  10       82.35       83.94      6.91 o 
   7   3  10        0.51        2.98      3.24 o 
  -7   4  10       14.71       10.43      8.48 o 
  -6   4  10       26.42       29.73     11.09 o 
  -5   4  10      296.32      316.79     11.80 o 
  -4   4  10       27.98       27.53      8.86 o 
  -3   4  10        0.34        2.78      5.08 o 
  -2   4  10      100.40      106.11      7.99 o 
  -1   4  10      188.88      218.50      8.25 o 
   0   4  10       36.94       35.14      4.67 o 
   1   4  10        0.16       -0.41      2.10 o 
   2   4  10       29.61       31.99      2.18 o 
   3   4  10      106.87      106.89     14.53 o 
   4   4  10      419.97      480.02     29.37 o 
   5   4  10        1.15        2.01      2.32 o 
   6   4  10        7.58       10.32      5.20 o 
   7   4  10       28.37       24.47      8.35 o 
  -7   5  10        0.56        0.32      4.77 o 
  -6   5  10        1.25        4.66     11.63 o 
  -5   5  10       97.64      131.14     18.71 o 
  -4   5  10      171.55      176.98     10.38 o 
  -3   5  10        0.00        2.12      4.52 o 
  -2   5  10       65.08       79.31     10.96 o 
  -1   5  10        0.59        1.63      3.48 o 
   0   5  10      146.84      136.76      7.86 o 
   1   5  10       30.01       20.91      7.64 o 
   2   5  10       23.95       24.35      5.25 o 
   3   5  10       50.23       50.14      4.76 o 
   4   5  10      297.00      516.07    218.56 o 
   5   5  10        0.09        1.77      8.84 o 
   6   5  10        3.60       -0.04      5.16 o 
  -6   6  10       34.78       37.94      9.74 o 
  -5   6  10      122.17      116.22     13.39 o 
  -4   6  10       14.06       13.33      9.45 o 
  -3   6  10      219.10      248.24     12.60 o 
  -2   6  10      403.10      437.30     16.05 o 
  -1   6  10        0.08        0.34      4.46 o 
   0   6  10       38.00       37.12      6.02 o 
   1   6  10       36.30       25.92      6.03 o 
   2   6  10      232.83      281.74     15.60 o 
   3   6  10      243.10      212.00     11.60 o 
   4   6  10       66.43       63.93      9.87 o 
   5   6  10        6.86        8.77     12.47 o 
   6   6  10       56.66       16.52     24.26 o 
  -5   7  10       13.60       19.93      6.02 o 
  -4   7  10        1.44        4.45      6.38 o 
  -3   7  10       52.99       53.77     13.39 o 
  -2   7  10      166.62      186.48     14.85 o 
  -1   7  10       53.79       51.20      8.56 o 
   0   7  10        0.85        1.01      3.95 o 
   1   7  10       29.81       31.39      8.20 o 
   2   7  10       10.46        7.99      6.82 o 
   3   7  10       25.60       17.25     10.58 o 
   4   7  10        0.43       59.60     32.27 o 
   5   7  10       31.25       44.66     20.83 o 
  -4   8  10        1.40       14.34      8.01 o 
  -3   8  10        0.04        3.62      7.72 o 
  -2   8  10       11.40       17.50      8.11 o 
  -1   8  10        4.38        5.92      9.11 o 
   0   8  10       11.96        3.45      8.44 o 
   1   8  10        2.07       -1.45      6.42 o 
   2   8  10        0.78       -2.55      6.26 o 
   3   8  10       11.70       -1.08     12.55 o 
  -8   1  11       17.34       10.44      8.45 o 
  -7   1  11        0.92        2.32      2.75 o 
  -6   1  11       18.90       14.33      5.50 o 
  -5   1  11        0.15        0.35      4.35 o 
  -4   1  11      939.08      881.80     40.25 o 
  -3   1  11      694.76      711.67     13.37 o 
  -2   1  11        4.08        5.42      2.59 o 
  -1   1  11      121.47      108.78      5.01 o 
   0   1  11      560.99      550.19     16.88 o 
   1   1  11     5584.77     5431.34     60.38 o 
   2   1  11      132.70      167.10      7.49 o 
   3   1  11      195.28      191.81     12.16 o 
   4   1  11      174.62      172.89      7.54 o 
   5   1  11      774.25      792.85     13.75 o 
   6   1  11       22.82       17.78      4.94 o 
   7   1  11       17.31       17.32      4.88 o 
   8   1  11       13.36        8.92      5.05 o 
  -8   2  11        6.51        6.31      5.82 o 
  -7   2  11       22.81       18.12      7.38 o 
  -6   2  11        0.01        0.23      3.14 o 
  -5   2  11       11.82        9.86      5.86 o 
  -4   2  11        0.65        3.48      4.21 o 
  -3   2  11       54.14       57.41      5.51 o 
  -2   2  11      648.55      732.70     40.66 o 
  -1   2  11        5.07        9.84      3.71 o 
   0   2  11      688.39      691.43      9.19 o 
   1   2  11      142.97      145.95     11.04 o 
   2   2  11       32.08       28.43      7.55 o 
   3   2  11       28.70       33.36      5.42 o 
   4   2  11       62.41       67.29      3.89 o 
   5   2  11     1052.13     1100.76     60.32 o 
   6   2  11       76.36       77.26      6.30 o 
   7   2  11        2.84        3.11      4.74 o 
   8   2  11       18.13       16.50      5.07 o 
  -8   3  11        4.04        4.77      8.07 o 
  -7   3  11       52.47       43.83      8.44 o 
  -6   3  11       67.17       66.17     12.77 o 
  -5   3  11        0.07        1.65      6.75 o 
  -4   3  11       42.06       56.05      9.09 o 
  -3   3  11        5.17        1.29      4.26 o 
  -2   3  11       12.06       22.88      6.76 o 
  -1   3  11      799.19      797.17     18.29 o 
   0   3  11      125.92      165.15      8.05 o 
   1   3  11      147.12      146.99     13.39 o 
   2   3  11       42.94       33.46      7.64 o 
   3   3  11        3.86       -0.77      5.08 o 
   4   3  11       42.44       34.18      8.51 o 
   5   3  11      359.12      363.95      9.11 o 
   6   3  11       26.28       25.29      4.46 o 
   7   3  11        0.78        1.59      2.75 o 
  -7   4  11        4.82        3.43      7.64 o 
  -6   4  11        4.16        2.76      6.84 o 
  -5   4  11       62.62       93.84     17.46 o 
  -4   4  11        1.31        7.81      5.33 o 
  -3   4  11       65.83       99.96     22.18 o 
  -2   4  11        5.48        7.45      4.92 o 
  -1   4  11      270.75      290.05     28.21 o 
   0   4  11      119.38      137.22      8.33 o 
   1   4  11      268.59      283.52      7.46 o 
   2   4  11       37.26       42.17      7.72 o 
   3   4  11      423.15      448.01     16.06 o 
   4   4  11      616.97      702.25    108.13 o 
   5   4  11        1.14       -0.21      9.03 o 
   6   4  11        0.39        0.97      1.90 o 
   7   4  11       17.55       21.91      8.94 o 
  -7   5  11        2.32        7.56      6.97 o 
  -6   5  11       37.89       21.79     12.87 o 
  -5   5  11       38.86       83.89     24.73 o 
  -4   5  11        1.73       -0.21      2.62 o 
  -3   5  11       48.95       39.57      6.43 o 
  -2   5  11      144.63      145.55      8.93 o 
  -1   5  11        1.72        1.42      3.63 o 
   0   5  11       75.61       86.64      5.65 o 
   1   5  11        8.15       11.64      3.99 o 
   2   5  11      673.33      775.04     15.27 o 
   3   5  11      483.67      496.29     25.01 o 
   4   5  11      139.17      359.74    121.74 o 
   5   5  11       20.33        2.20      9.02 o 
   6   5  11        2.84        8.24     10.51 o 
  -6   6  11       54.43       51.43     12.85 o 
  -5   6  11       32.38       27.65      9.34 o 
  -4   6  11      225.10      245.66     14.94 o 
  -3   6  11      561.24      650.01     56.52 o 
  -2   6  11       14.94       18.74      8.13 o 
  -1   6  11       32.30       36.16      7.18 o 
   0   6  11        7.72       11.77      6.51 o 
   1   6  11       92.63      131.84     24.42 o 
   2   6  11      210.54      248.09     45.95 o 
   3   6  11       37.48      100.83     57.83 o 
   4   6  11        0.52       20.78     15.19 o 
   5   6  11        0.00        0.71     12.01 o 
  -5   7  11        5.57        7.77      7.18 o 
  -4   7  11       86.01       64.84     10.41 o 
  -3   7  11       25.14       27.11      9.26 o 
  -2   7  11       17.75       21.99      9.35 o 
  -1   7  11      177.09      169.52     11.87 o 
   0   7  11        2.88        1.31      4.24 o 
   1   7  11       80.71       76.81     13.04 o 
   2   7  11        3.57        3.59      3.43 o 
   3   7  11       14.41        5.54      5.03 o 
   4   7  11        0.57       23.65     16.49 o 
  -3   8  11       17.72       15.38      9.47 o 
  -2   8  11       82.07       86.13     13.82 o 
  -1   8  11       26.81       32.77      8.28 o 
   0   8  11       64.69       63.75     10.84 o 
   1   8  11        0.32        1.76      4.52 o 
   2   8  11        4.42        9.73      7.45 o 
   3   8  11        1.63        1.43     12.55 o 
  -8   0  12       53.40       64.13     20.31 o 
  -7   0  12        7.60        6.85     11.12 o 
  -6   0  12        6.31        3.23      8.84 o 
  -5   0  12      460.93      446.13     28.09 o 
  -4   0  12     1276.81     1257.89     45.96 o 
  -3   0  12     2872.13     2874.70     69.07 o 
  -2   0  12       26.23       38.37     10.90 o 
  -1   0  12      369.02      353.93     18.38 o 
   0   0  12     1369.08     1303.90     27.22 o 
   1   0  12       29.55       32.79      4.36 o 
   2   0  12     2407.34     2513.03     44.22 o 
   3   0  12      348.74      375.31     13.15 o 
   4   0  12      116.65      104.42      8.53 o 
   5   0  12        8.47       11.11      5.58 o 
   6   0  12       73.92       83.60     11.34 o 
   7   0  12       45.39       41.91      9.37 o 
   8   0  12       68.92       56.63     18.18 o 
  -8   1  12        0.79       -0.10      6.22 o 
  -7   1  12       59.52       53.61      5.58 o 
  -6   1  12      447.18      465.22     14.74 o 
  -5   1  12      451.90      478.69     18.51 o 
  -4   1  12      800.32      771.80     34.49 o 
  -3   1  12      705.00      698.81     19.24 o 
  -2   1  12       47.98       50.66      6.02 o 
  -1   1  12        0.00       -1.04      2.30 o 
   0   1  12      241.30      291.79     20.55 o 
   1   1  12       13.28       94.03     15.92 o 
   2   1  12        5.44        3.71      2.73 o 
   3   1  12     1367.24     1380.17     17.57 o 
   4   1  12       95.96      101.75      7.92 o 
   5   1  12       11.90        9.46      3.93 o 
   6   1  12       34.26       35.44      5.31 o 
   7   1  12      125.14      136.02      8.31 o 
   8   1  12       83.30       50.59     15.04 o 
  -8   2  12        4.02        7.41      6.32 o 
  -7   2  12       43.46       41.12      8.90 o 
  -6   2  12       18.82       15.93      4.93 o 
  -5   2  12       25.24       31.88      7.96 o 
  -4   2  12        1.63        2.07      4.61 o 
  -3   2  12      124.54      120.91      6.28 o 
  -2   2  12     1784.33     2017.14     56.87 o 
  -1   2  12       44.41       52.97      4.59 o 
   0   2  12       34.37       29.17      3.45 o 
   1   2  12      135.54      174.43     16.30 o 
   2   2  12      302.15      295.45     10.24 o 
   3   2  12      229.14      259.08     10.87 o 
   4   2  12        4.52       10.77      6.53 o 
   5   2  12        2.51        1.19      2.82 o 
   6   2  12      135.94      152.88      7.47 o 
   7   2  12       13.35       13.18      5.63 o 
  -8   3  12        0.41       -1.36      4.20 o 
  -7   3  12        9.60        4.09      6.32 o 
  -6   3  12        4.04        7.84      9.28 o 
  -5   3  12        0.14       -1.43      5.53 o 
  -4   3  12        3.07        5.28      4.99 o 
  -3   3  12      151.07      147.26      9.23 o 
  -2   3  12      194.71      245.87     28.08 o 
  -1   3  12     1145.75     1283.00     69.49 o 
   0   3  12        0.02      107.22     41.92 o 
   1   3  12       17.52       33.59      9.29 o 
   2   3  12       54.63       63.95      7.23 o 
   3   3  12       35.77       25.96      8.06 o 
   4   3  12       60.68       57.64      9.85 o 
   5   3  12        0.32        0.79      1.71 o 
   6   3  12      754.06      774.76     14.31 o 
   7   3  12       88.21       67.04     14.56 o 
  -7   4  12        0.20        3.06      6.04 o 
  -6   4  12       10.94       13.50      8.48 o 
  -5   4  12       94.17       89.10     16.24 o 
  -4   4  12        1.52        1.00      3.37 o 
  -3   4  12      204.93      255.49     41.67 o 
  -2   4  12      192.32      202.33     10.43 o 
  -1   4  12        0.40        1.03      4.67 o 
   0   4  12       13.42        8.39      4.39 o 
   1   4  12      495.04      508.48     33.20 o 
   2   4  12       57.43       68.39      9.68 o 
   3   4  12        0.12      229.77     86.28 o 
   4   4  12      562.18     1096.40    135.03 o 
   5   4  12      147.09      120.80     39.23 o 
   6   4  12       28.50       36.90     11.64 o 
   7   4  12       10.45       17.66      9.09 o 
  -7   5  12        1.29        1.85      6.34 o 
  -6   5  12       50.10       31.57     19.18 o 
  -5   5  12      246.64      258.11     13.36 o 
  -4   5  12        2.34        2.19      4.37 o 
  -3   5  12       17.19       21.35      5.27 o 
  -2   5  12       26.64       28.75      7.75 o 
  -1   5  12       20.63       22.12      5.49 o 
   0   5  12       57.37       51.74      7.82 o 
   1   5  12        1.57        2.81      2.25 o 
   2   5  12       82.46       72.65      4.99 o 
   3   5  12      214.12      405.08    139.09 o 
   4   5  12       98.73      282.77    123.17 o 
   5   5  12       21.06        9.72     11.48 o 
   6   5  12        6.12        5.82      9.38 o 
  -6   6  12      110.30       87.08     23.05 o 
  -5   6  12       50.64       57.67      7.24 o 
  -4   6  12        0.88        1.49      6.77 o 
  -3   6  12      128.37      130.22     13.85 o 
  -2   6  12       36.92       47.04      7.81 o 
  -1   6  12       96.00      102.15      7.73 o 
   0   6  12       38.69       35.16      7.09 o 
   1   6  12      294.14      284.89     13.00 o 
   2   6  12      118.87      142.77     42.36 o 
   3   6  12      289.27      300.01     22.48 o 
   4   6  12       14.33       18.26     13.33 o 
   5   6  12        3.01       21.86     15.92 o 
  -5   7  12       28.24       23.21      8.39 o 
  -4   7  12        5.28        6.07      6.35 o 
  -3   7  12        0.57        5.71      5.93 o 
  -2   7  12      156.19      186.43     12.75 o 
  -1   7  12       19.83       49.49     17.93 o 
   0   7  12        5.69        3.41      4.07 o 
   1   7  12        0.40       -0.54      3.75 o 
   2   7  12       28.74       21.84      6.26 o 
   3   7  12       13.24        8.93      4.69 o 
   4   7  12        0.09       -6.24     13.98 o 
  -3   8  12       17.93       26.85      9.32 o 
  -2   8  12       31.18       38.41      9.19 o 
  -1   8  12        2.50       -2.21      5.50 o 
   0   8  12       24.60       33.19      7.40 o 
   1   8  12       41.02       34.60     14.13 o 
   2   8  12        1.07        2.34      5.34 o 
   3   8  12        2.49       -1.62     15.30 o 
  -8   1  13       10.84       11.57     11.30 o 
  -7   1  13       23.18       15.62      3.88 o 
  -6   1  13        2.10        1.38      4.97 o 
  -5   1  13        2.53        5.89      5.69 o 
  -4   1  13      542.00      546.60     17.39 o 
  -3   1  13        8.64        8.54      3.73 o 
  -2   1  13      969.53      915.76     16.65 o 
  -1   1  13      951.21      906.86     13.75 o 
   0   1  13     1840.91     1728.32     23.32 o 
   1   1  13     2115.71     2183.17     25.65 o 
   2   1  13     1015.51     1025.59     16.57 o 
   3   1  13      324.57      341.07      8.61 o 
   4   1  13      376.81      421.97     11.02 o 
   5   1  13      106.13      105.70      7.31 o 
   6   1  13       10.41        9.72      3.60 o 
   7   1  13      236.53      278.63     12.00 o 
  -8   2  13       19.26       23.86     14.89 o 
  -7   2  13        4.98        6.09      5.93 o 
  -6   2  13        7.31        3.82      6.04 o 
  -5   2  13      224.29      249.77     14.91 o 
  -4   2  13        0.77        1.41      4.48 o 
  -3   2  13      220.07      227.24      8.93 o 
  -2   2  13        0.29       -1.49      3.46 o 
  -1   2  13        2.96       -0.06      1.67 o 
   0   2  13      313.54      306.96      7.63 o 
   1   2  13      231.84      261.33     17.09 o 
   2   2  13       40.94       49.37      7.01 o 
   3   2  13      837.06      941.88     26.44 o 
   4   2  13      278.42      281.44      6.27 o 
   5   2  13      166.52      165.29      9.60 o 
   6   2  13       39.10       35.52      5.64 o 
   7   2  13       92.79       73.50      8.28 o 
  -8   3  13       13.19        7.47      7.62 o 
  -7   3  13       18.56       12.77      6.75 o 
  -6   3  13       22.86       26.68     10.63 o 
  -5   3  13       10.19        7.81      6.90 o 
  -4   3  13       87.30       77.54      9.59 o 
  -3   3  13      122.63      183.14     27.80 o 
  -2   3  13      480.39      513.53     21.99 o 
  -1   3  13     1313.36     1340.23     33.77 o 
   0   3  13        0.00        1.43      3.02 o 
   1   3  13        0.18        0.98      1.40 o 
   2   3  13       92.31      110.68     15.28 o 
   3   3  13       95.91      103.53     10.40 o 
   4   3  13       73.95       96.99     17.98 o 
   5   3  13       13.28       11.90      7.49 o 
   6   3  13       94.52       92.01      4.79 o 
   7   3  13        2.41       12.15      9.31 o 
  -7   4  13       88.10       74.50     34.78 o 
  -6   4  13       26.20       27.28     10.00 o 
  -5   4  13        5.26        4.13     10.75 o 
  -4   4  13       73.67       63.46      7.84 o 
  -3   4  13      196.85      205.13      9.63 o 
  -2   4  13        1.86        2.81      5.30 o 
  -1   4  13       68.61       75.23      7.96 o 
   0   4  13      404.47      394.62      9.09 o 
   1   4  13       85.07       84.53      4.57 o 
   2   4  13       58.07       41.31      8.96 o 
   3   4  13       17.23       19.05      7.41 o 
   4   4  13     1253.69     1556.17     86.40 o 
   5   4  13       34.59      113.98     48.42 o 
   6   4  13       30.37       18.67      7.42 o 
   7   4  13        1.01        8.15      8.86 o 
  -7   5  13        3.36       10.44      8.68 o 
  -6   5  13        0.55        5.05     12.76 o 
  -5   5  13       18.28       19.42     10.43 o 
  -4   5  13        4.07        1.93      4.82 o 
  -3   5  13      117.58      120.33     10.59 o 
  -2   5  13       91.75       95.12      9.52 o 
  -1   5  13        1.49        6.77      3.79 o 
   0   5  13      125.30      140.66      8.91 o 
   1   5  13        1.83        4.51      3.18 o 
   2   5  13       12.72       10.57      9.51 o 
   3   5  13        8.45      130.12     71.58 o 
   4   5  13       17.24       52.04     37.11 o 
   5   5  13       14.31       31.00     20.37 o 
   6   5  13        6.28       19.29     18.47 o 
  -6   6  13       73.92       56.81     15.48 o 
  -5   6  13       12.55       21.75      7.92 o 
  -4   6  13       59.96       35.20     12.03 o 
  -3   6  13        3.40        2.64      6.79 o 
  -2   6  13        7.83        6.89      5.90 o 
  -1   6  13        7.95       11.61      5.32 o 
   0   6  13       41.45       37.03      8.41 o 
   1   6  13      144.15      159.75     32.54 o 
   2   6  13        0.11        0.94      2.83 o 
   3   6  13        3.16      120.17     85.38 o 
   4   6  13        6.52        5.00     15.60 o 
   5   6  13        0.06       -3.79      9.03 o 
  -5   7  13       40.91       40.83      7.44 o 
  -4   7  13      176.26      191.45     12.73 o 
  -3   7  13      286.48      308.58     17.91 o 
  -2   7  13        0.80       -1.94      5.02 o 
  -1   7  13        5.00        5.80      4.95 o 
   0   7  13      205.69      202.37     15.81 o 
   1   7  13        6.41        7.16      4.75 o 
   2   7  13        0.11       -2.67      3.18 o 
   3   7  13        9.45        1.01      6.33 o 
   4   7  13        2.33       30.26     17.08 o 
  -3   8  13        0.00        0.77      4.81 o 
  -2   8  13        1.15       -0.79      5.60 o 
  -1   8  13       23.37       22.83      7.19 o 
   0   8  13        0.10       -0.32      4.69 o 
   1   8  13        2.93        1.61      5.67 o 
   2   8  13        0.41        9.20     15.80 o 
  -8   0  14      109.44      108.43     24.76 o 
  -7   0  14       71.28       77.82     20.20 o 
  -6   0  14     2000.74     2261.85     82.21 o 
  -5   0  14       87.50       69.45     15.85 o 
  -4   0  14      259.43      273.15     21.54 o 
  -3   0  14      327.49      318.17     15.85 o 
  -2   0  14       57.87       72.00     13.30 o 
  -1   0  14      516.80      488.03     22.56 o 
   0   0  14      900.82      845.31     17.49 o 
   1   0  14     2621.69     2631.77     41.25 o 
   2   0  14       32.90       20.09      5.41 o 
   3   0  14        0.58        8.55      6.55 o 
   4   0  14      676.24      672.46     17.27 o 
   5   0  14       54.35       52.81      7.34 o 
   6   0  14      110.72      120.88      9.73 o 
   7   0  14      156.03      166.94     14.80 o 
  -8   1  14        0.10        0.51      6.19 o 
  -7   1  14        1.09        1.37      1.78 o 
  -6   1  14        2.51        1.66      2.57 o 
  -5   1  14        0.28       -0.34      4.11 o 
  -4   1  14      151.07      160.51     14.98 o 
  -3   1  14        2.77        4.19      2.96 o 
  -2   1  14       34.17       30.41      5.16 o 
  -1   1  14      413.01      425.78     14.29 o 
   0   1  14       62.10       88.88     13.29 o 
   1   1  14     2447.15     2635.06     35.34 o 
   2   1  14       14.26       15.45      2.79 o 
   3   1  14      236.96      237.01      6.47 o 
   4   1  14       56.22       56.70      8.31 o 
   5   1  14      211.71      214.39      8.61 o 
   6   1  14       17.96       17.20      4.50 o 
   7   1  14       58.41       50.57      7.46 o 
  -8   2  14       22.37       10.67      9.01 o 
  -7   2  14        1.36        2.33      4.61 o 
  -6   2  14        0.01       -0.30      5.33 o 
  -5   2  14        7.10        7.15      6.91 o 
  -4   2  14       68.93       70.38      4.31 o 
  -3   2  14        6.40        5.53      3.33 o 
  -2   2  14      273.91      273.20     10.14 o 
  -1   2  14       82.14       77.65      5.29 o 
   0   2  14        3.68        2.15      1.83 o 
   1   2  14       90.00      198.44     46.94 o 
   2   2  14      136.57      151.73     10.82 o 
   3   2  14     1428.79     1616.28     90.99 o 
   4   2  14      144.89      196.27     41.72 o 
   5   2  14      287.41      273.25     11.52 o 
   6   2  14      613.17      647.76     15.02 o 
   7   2  14        3.33        3.08      3.60 o 
  -7   3  14       12.10       14.01      8.24 o 
  -6   3  14       26.88       25.65     12.47 o 
  -5   3  14      124.53      132.97     12.65 o 
  -4   3  14       72.70       72.82      8.93 o 
  -3   3  14      242.46      260.25     14.64 o 
  -2   3  14      161.39      169.20      8.63 o 
  -1   3  14        8.43       12.05      6.00 o 
   0   3  14      426.19      429.83      9.34 o 
   1   3  14       11.46       13.04      1.70 o 
   2   3  14       30.81       61.02     22.64 o 
   3   3  14       62.36      105.62     26.40 o 
   4   3  14        7.52        9.81      6.58 o 
   5   3  14       28.83       26.74      9.54 o 
   6   3  14        5.98        6.11      5.72 o 
   7   3  14        0.99        5.47      5.48 o 
  -7   4  14       38.06       19.62      8.55 o 
  -6   4  14        0.02       -1.46      6.66 o 
  -5   4  14        6.96        8.08      8.15 o 
  -4   4  14       95.43      142.63     24.77 o 
  -3   4  14       19.12       18.79      9.80 o 
  -2   4  14        3.92        2.67      3.67 o 
  -1   4  14       94.11      179.52     23.44 o 
   0   4  14        1.14        0.67      2.38 o 
   1   4  14       12.60       28.77     12.60 o 
   2   4  14      113.47      124.58     11.95 o 
   3   4  14      285.42      336.52     19.06 o 
   4   4  14       39.53     1056.68    185.21 o 
   5   4  14      135.92      130.83     18.96 o 
   6   4  14       60.69       36.52     10.08 o 
  -6   5  14        0.17       15.36     10.64 o 
  -5   5  14       39.64       27.85      7.62 o 
  -4   5  14        0.06       -0.35      4.03 o 
  -3   5  14        7.92       17.57      8.28 o 
  -2   5  14        0.08        1.87      3.30 o 
  -1   5  14       10.17        8.03      4.34 o 
   0   5  14        0.20        3.02      4.03 o 
   1   5  14      332.24      321.54      9.83 o 
   2   5  14     1384.58     1312.49     97.43 o 
   3   5  14        6.94        2.90     10.27 o 
   4   5  14        0.67        1.01      8.27 o 
   5   5  14       12.40       30.46     15.92 o 
   6   5  14        2.94       16.69     19.35 o 
  -6   6  14        3.61        6.20      8.64 o 
  -5   6  14       34.80       22.23      8.18 o 
  -4   6  14       17.78       23.76     10.06 o 
  -3   6  14        3.42        2.60      4.68 o 
  -2   6  14       56.25       59.66      8.37 o 
  -1   6  14       66.66       64.72      7.22 o 
   0   6  14       20.70       21.78      4.47 o 
   1   6  14       15.12       11.35      3.87 o 
   2   6  14      331.89      350.33     15.24 o 
   3   6  14       41.70       42.45     12.69 o 
   4   6  14       97.51      137.75     41.95 o 
   5   6  14       15.64        4.32     17.03 o 
  -5   7  14        0.98        1.47      6.55 o 
  -4   7  14       46.23       23.41     15.16 o 
  -3   7  14        6.87        4.15      7.28 o 
  -2   7  14       48.12       48.74      8.07 o 
  -1   7  14       61.35       53.59     10.88 o 
   0   7  14       46.35      101.63     34.47 o 
   1   7  14        6.54        5.88      4.29 o 
   2   7  14        8.04        4.94      3.27 o 
   3   7  14       51.63       31.18     34.31 o 
   4   7  14        0.01       -3.99      9.96 o 
  -3   8  14        0.01       -0.75      4.98 o 
  -2   8  14        2.08        2.54      6.63 o 
  -1   8  14        3.48       12.00      7.13 o 
   0   8  14        4.44        2.77      5.23 o 
   1   8  14        9.51       10.41      5.67 o 
   2   8  14        8.01        9.24     10.80 o 
  -8   1  15       15.54       15.79      9.75 o 
  -7   1  15        0.16        1.28      2.89 o 
  -6   1  15      307.33      334.36     18.22 o 
  -5   1  15      194.65      229.09     13.60 o 
  -4   1  15        1.81        3.85      3.37 o 
  -3   1  15        1.48        6.66      3.80 o 
  -2   1  15        1.05        0.37      2.39 o 
  -1   1  15      311.43      342.07      9.53 o 
   0   1  15      844.04      898.27     15.67 o 
   1   1  15        2.03       35.67     12.11 o 
   2   1  15      615.91      666.21     10.90 o 
   3   1  15      965.38     1002.03     18.17 o 
   4   1  15        2.53        1.93      2.84 o 
   5   1  15      219.64      231.79      8.31 o 
   6   1  15        0.05       -0.19      2.52 o 
   7   1  15        1.64        1.88      2.91 o 
  -8   2  15       11.03        6.76      8.96 o 
  -7   2  15        9.07        6.19      3.99 o 
  -6   2  15        0.05        1.26      4.84 o 
  -5   2  15       92.54       88.39     17.03 o 
  -4   2  15       27.85       27.08      4.63 o 
  -3   2  15       32.39       30.15      5.37 o 
  -2   2  15      437.22      480.49     15.07 o 
  -1   2  15       52.73       62.01      6.73 o 
   0   2  15      110.68      116.98      5.56 o 
   1   2  15      102.09      103.08      7.72 o 
   2   2  15        1.37        2.06      4.30 o 
   3   2  15      404.36      540.76    159.58 o 
   4   2  15       37.14       24.71      6.82 o 
   5   2  15       57.73       56.29      4.38 o 
   6   2  15       17.24       16.52      4.33 o 
   7   2  15       14.62       17.17      7.28 o 
  -7   3  15        0.82        2.91      5.01 o 
  -6   3  15        0.07        0.44      4.44 o 
  -5   3  15       29.24       28.87      9.59 o 
  -4   3  15      126.22      122.92     10.66 o 
  -3   3  15      491.47      485.54     10.24 o 
  -2   3  15      546.98      613.62     16.76 o 
  -1   3  15       42.30       48.54      4.34 o 
   0   3  15       69.47       66.28      7.88 o 
   1   3  15        0.28        2.00      1.12 o 
   2   3  15        5.09        9.02      7.21 o 
   3   3  15      600.52      572.69     20.28 o 
   4   3  15       47.28      169.43     72.98 o 
   5   3  15        3.49        5.26      6.31 o 
   6   3  15        2.18        3.28      4.97 o 
   7   3  15        1.19       -6.06      6.87 o 
  -7   4  15        0.07        4.22      6.54 o 
  -6   4  15       45.57       54.76     12.42 o 
  -5   4  15       16.36       12.44     10.85 o 
  -4   4  15       93.06      128.17     18.63 o 
  -3   4  15       29.29       23.03      6.76 o 
  -2   4  15      117.86      127.10     10.14 o 
  -1   4  15      289.00      364.50     20.74 o 
   0   4  15       87.56       80.23      4.86 o 
   1   4  15      307.59      297.02      7.18 o 
   2   4  15       73.28       66.28     12.24 o 
   3   4  15        6.12       12.96      8.26 o 
   4   4  15       21.08        8.39      9.84 o 
   5   4  15        1.60       79.74     49.48 o 
   6   4  15        1.77       19.38     13.16 o 
  -6   5  15        1.64        8.78      8.76 o 
  -5   5  15       25.26       20.65      6.84 o 
  -4   5  15      134.77      149.03      9.72 o 
  -3   5  15        4.90        6.69      4.75 o 
  -2   5  15       50.69       47.72      6.89 o 
  -1   5  15       29.27       24.93      5.09 o 
   0   5  15      309.83      355.61     12.54 o 
   1   5  15      368.11      401.71     42.09 o 
   2   5  15      159.00      181.93     25.53 o 
   3   5  15       12.53       11.38      7.49 o 
   4   5  15        2.40        5.63     10.94 o 
   5   5  15        8.23        6.35     11.30 o 
   6   5  15        4.55       15.42     14.34 o 
  -6   6  15        9.61       12.66     10.58 o 
  -5   6  15      184.09      206.55     13.29 o 
  -4   6  15        7.84       11.02      5.84 o 
  -3   6  15        4.42        2.78      4.48 o 
  -2   6  15        1.84        5.08      4.86 o 
  -1   6  15       49.24       46.02      7.50 o 
   0   6  15      172.49      163.29      8.83 o 
   1   6  15       36.86       46.76      6.73 o 
   2   6  15        0.08        0.42      6.83 o 
   3   6  15       10.58        9.15      9.29 o 
   4   6  15        2.20       69.83     51.99 o 
   5   6  15       10.38       23.84     16.45 o 
  -4   7  15      146.97      188.60     29.51 o 
  -3   7  15        5.70        7.12      6.42 o 
  -2   7  15       15.26       20.73      8.09 o 
  -1   7  15       55.69       60.15      9.51 o 
   0   7  15        1.65        4.26      5.15 o 
   1   7  15        0.00        6.28      4.69 o 
   2   7  15       28.67       18.56      6.28 o 
   3   7  15       15.56        7.77     11.63 o 
   4   7  15       11.68        8.53     44.46 o 
  -2   8  15       27.84       25.04      8.35 o 
  -1   8  15       12.72       18.80      6.84 o 
   0   8  15       19.44       12.64      5.44 o 
   1   8  15        0.00       -0.17      3.39 o 
   2   8  15        3.63       -7.38     11.00 o 
  -8   0  16        2.80        2.69      9.64 o 
  -7   0  16       15.94       16.16     14.06 o 
  -6   0  16     1410.73     1456.12     70.25 o 
  -5   0  16      222.57      228.51     11.58 o 
  -4   0  16      270.57      347.01     20.16 o 
  -3   0  16      440.23      493.03     20.52 o 
  -2   0  16      387.59      335.04     17.90 o 
  -1   0  16        0.99        1.75      4.29 o 
   0   0  16      202.08      252.06     10.25 o 
   1   0  16     1409.00     1592.24     25.98 o 
   2   0  16      674.30      687.69     19.35 o 
   3   0  16      130.71      114.97     33.71 o 
   4   0  16        0.01       -3.00      6.50 o 
   5   0  16       74.75       71.10     15.66 o 
   6   0  16       79.33       79.33      9.70 o 
   7   0  16       52.26       48.12     10.60 o 
  -8   1  16       35.02       35.91     12.04 o 
  -7   1  16       43.31       32.06      7.24 o 
  -6   1  16      128.58      138.57     15.42 o 
  -5   1  16       11.87       14.17      2.95 o 
  -4   1  16       20.45       23.89      5.14 o 
  -3   1  16        3.77        2.94      2.64 o 
  -2   1  16        1.00        0.07      2.12 o 
  -1   1  16       53.32       56.10     11.49 o 
   0   1  16      215.20      245.49     24.09 o 
   1   1  16      290.32      304.58      7.09 o 
   2   1  16       83.93       79.29      5.19 o 
   3   1  16      171.32      225.01     49.11 o 
   4   1  16      153.18      157.70      6.78 o 
   5   1  16       96.98      101.29      4.63 o 
   6   1  16      248.45      251.72     10.24 o 
   7   1  16       47.23       45.16      5.87 o 
  -8   2  16        0.42        2.47      7.27 o 
  -7   2  16        2.68        2.38      4.56 o 
  -6   2  16        1.02        0.07      4.46 o 
  -5   2  16       72.59       67.21     11.80 o 
  -4   2  16       74.57       75.23      6.72 o 
  -3   2  16       59.35       67.01      7.13 o 
  -2   2  16        0.25       -1.90      2.74 o 
  -1   2  16       82.52       81.93      6.59 o 
   0   2  16      489.96      493.45     10.84 o 
   1   2  16       53.12       52.80      5.35 o 
   2   2  16       21.08       18.88      6.95 o 
   3   2  16      360.14      403.18     20.82 o 
   4   2  16     1127.77     1129.66     26.29 o 
   5   2  16       80.07       86.78      3.41 o 
   6   2  16        0.47        0.26      2.12 o 
   7   2  16        0.66        0.70      4.70 o 
  -7   3  16        0.67        5.21     10.87 o 
  -6   3  16        4.59        5.67      6.97 o 
  -5   3  16        2.18        7.90      6.55 o 
  -4   3  16       66.20       57.76      9.63 o 
  -3   3  16      266.44      283.70     14.56 o 
  -2   3  16      362.41      370.23     12.57 o 
  -1   3  16       28.51       31.61      4.19 o 
   0   3  16        5.55        9.33      3.82 o 
   1   3  16       78.57       78.37      3.07 o 
   2   3  16        0.54        1.47      4.06 o 
   3   3  16        1.47      174.50    123.62 o 
   4   3  16     1744.28     1723.98     84.62 o 
   5   3  16      202.11      174.46     13.37 o 
   6   3  16        0.02       -3.40      5.31 o 
   7   3  16        0.17        1.52      5.90 o 
  -7   4  16        0.52        0.05      4.82 o 
  -6   4  16        0.51       -4.57      8.56 o 
  -5   4  16       29.41       26.91     10.86 o 
  -4   4  16        3.21       34.70     17.62 o 
  -3   4  16       76.85       78.54      7.85 o 
  -2   4  16        0.16        0.08      3.38 o 
  -1   4  16       54.06      248.41     69.35 o 
   0   4  16       22.67       42.59     12.32 o 
   1   4  16        5.64        4.40      2.00 o 
   2   4  16      577.56      816.61    127.41 o 
   3   4  16      370.41      381.49     16.74 o 
   4   4  16       89.20       81.06     15.84 o 
   5   4  16        0.27       -4.21      7.45 o 
   6   4  16        4.60        5.26      5.91 o 
  -6   5  16       17.65       29.29     13.22 o 
  -5   5  16        0.04       -1.62      2.96 o 
  -4   5  16        5.25        9.36      7.54 o 
  -3   5  16       17.95       17.25      8.22 o 
  -2   5  16       90.33       90.91     10.13 o 
  -1   5  16        7.57        8.29      4.88 o 
   0   5  16        5.11        5.82      4.58 o 
   1   5  16      108.25       96.10      5.48 o 
   2   5  16       39.30       92.67     38.65 o 
   3   5  16       27.27       12.01      6.87 o 
   4   5  16        3.36       13.76     12.91 o 
   5   5  16        2.42       -1.00      9.55 o 
  -5   6  16       56.16       43.78     14.79 o 
  -4   6  16       51.74       34.82     15.38 o 
  -3   6  16       12.84       11.96      6.81 o 
  -2   6  16        0.00        0.27      4.03 o 
  -1   6  16      155.19      161.70     11.44 o 
   0   6  16      692.84      717.45     17.28 o 
   1   6  16      395.77      358.83     12.12 o 
   2   6  16       35.35      182.17     74.80 o 
   3   6  16        5.17        5.76     12.56 o 
   4   6  16        4.21       -6.36     10.10 o 
   5   6  16       26.07       51.28     16.39 o 
  -4   7  16       87.44      147.02     49.66 o 
  -3   7  16        0.41       -1.16      5.01 o 
  -2   7  16        1.58        9.80      6.86 o 
  -1   7  16        6.45        9.44      5.05 o 
   0   7  16        4.61        9.21      6.23 o 
   1   7  16       60.34       52.20     12.18 o 
   2   7  16        0.79        4.48      8.73 o 
   3   7  16        8.39       -2.55      7.49 o 
  -2   8  16        1.65        8.77      6.38 o 
  -1   8  16        4.29        2.09      4.96 o 
   0   8  16        3.16        1.38      3.73 o 
   1   8  16       15.38       28.76     14.31 o 
  -8   1  17        0.13        1.72      6.44 o 
  -7   1  17        0.00        0.32      3.23 o 
  -6   1  17      225.37      211.84     19.70 o 
  -5   1  17       93.17       89.02      6.35 o 
  -4   1  17       28.57       29.18      5.41 o 
  -3   1  17       59.73       46.06      5.11 o 
  -2   1  17      593.93      614.36     15.50 o 
  -1   1  17     1865.29     1861.52     31.66 o 
   0   1  17      100.74       99.15      6.54 o 
   1   1  17      308.16      326.42      7.64 o 
   2   1  17       99.82       95.51      6.12 o 
   3   1  17       56.97       52.47      6.65 o 
   4   1  17        3.28        3.09      2.89 o 
   5   1  17      121.13      121.67     10.62 o 
   6   1  17      233.70      236.18     10.68 o 
   7   1  17       24.41       29.09      5.27 o 
  -7   2  17        4.67        3.34      4.71 o 
  -6   2  17        3.13       -1.81      7.65 o 
  -5   2  17        3.79        4.89      5.93 o 
  -4   2  17       11.80       11.38      5.17 o 
  -3   2  17        6.29        7.63      4.38 o 
  -2   2  17       55.97       42.81      5.87 o 
  -1   2  17       33.87       37.67      5.01 o 
   0   2  17        5.03        5.26      2.37 o 
   1   2  17      127.95      128.45      5.36 o 
   2   2  17      327.79      328.47     12.13 o 
   3   2  17      897.79      986.77     34.26 o 
   4   2  17       63.59       44.53     18.47 o 
   5   2  17      241.93      267.61     25.19 o 
   6   2  17        0.12        0.69      1.88 o 
   7   2  17        0.05       -3.72      7.55 o 
  -7   3  17        0.00        3.18      5.26 o 
  -6   3  17        0.22        3.76      6.64 o 
  -5   3  17        5.78        5.73      6.33 o 
  -4   3  17        5.35        5.97      6.06 o 
  -3   3  17       41.35       37.36      5.44 o 
  -2   3  17        1.23        1.17      4.21 o 
  -1   3  17       24.04       27.84      3.66 o 
   0   3  17        2.69        1.86      3.05 o 
   1   3  17       36.52       32.14      3.75 o 
   2   3  17      125.49      122.74     13.33 o 
   3   3  17       44.07       37.32     10.60 o 
   4   3  17      331.87     1660.65    267.32 o 
   5   3  17        3.53       48.24     34.84 o 
   6   3  17        7.26       -0.51      3.97 o 
  -7   4  17        7.02        5.72      9.29 o 
  -6   4  17        0.88       15.30     12.86 o 
  -5   4  17       29.96       28.68     11.29 o 
  -4   4  17        2.06        5.52      6.48 o 
  -3   4  17       21.79       19.91      6.40 o 
  -2   4  17       44.45       51.35      6.15 o 
  -1   4  17        1.37       13.31      6.17 o 
   0   4  17        1.34        4.43      3.11 o 
   1   4  17       31.85       29.27      4.10 o 
   2   4  17     2450.31     2688.10     56.60 o 
   3   4  17        6.47      161.90     66.82 o 
   4   4  17        0.30       -1.71      6.38 o 
   5   4  17        9.64       13.16     11.16 o 
   6   4  17        9.63        6.11      7.77 o 
  -6   5  17        0.59        5.16      8.13 o 
  -5   5  17        2.32       -1.56      8.25 o 
  -4   5  17       18.85       10.94      6.14 o 
  -3   5  17       17.02       21.74      6.26 o 
  -2   5  17       41.23       33.78      8.03 o 
  -1   5  17        2.40        3.22      4.00 o 
   0   5  17        3.60        5.01      4.09 o 
   1   5  17       31.91       28.50      3.25 o 
   2   5  17       11.90       11.62      9.36 o 
   3   5  17       31.13       30.45     10.30 o 
   4   5  17        1.07       -4.67      7.08 o 
   5   5  17        0.15        3.27      8.58 o 
  -5   6  17       28.72       28.69      8.95 o 
  -4   6  17       11.95       14.34      6.34 o 
  -3   6  17       15.34       14.92      6.79 o 
  -2   6  17       16.18       17.19      8.13 o 
  -1   6  17       49.64       39.80      7.57 o 
   0   6  17       34.13       34.42      6.10 o 
   1   6  17        2.15        4.04      3.49 o 
   2   6  17        5.93        8.47      8.03 o 
   3   6  17        4.47        1.35      6.24 o 
   4   6  17        0.65        8.75     12.59 o 
  -4   7  17        0.20        9.56      8.02 o 
  -3   7  17       31.53       26.06      9.09 o 
  -2   7  17       83.06       84.98     10.18 o 
  -1   7  17        1.57        1.84      3.96 o 
   0   7  17       12.72       12.33      6.17 o 
   1   7  17       20.84       14.15      5.33 o 
   2   7  17        6.37        9.02     10.12 o 
   3   7  17        3.05        4.27     11.62 o 
  -1   8  17        8.80       10.20     10.95 o 
   0   8  17        0.03       -5.37      5.23 o 
   1   8  17        6.16       15.84     11.62 o 
  -8   0  18      140.66      127.96     23.83 o 
  -7   0  18       65.12       56.98     16.48 o 
  -6   0  18       42.49       28.99      5.76 o 
  -5   0  18      568.39      569.89     22.20 o 
  -4   0  18       62.19       78.51      7.16 o 
  -3   0  18        0.27        3.96      9.88 o 
  -2   0  18       56.30       34.29      9.34 o 
  -1   0  18      225.78      230.10     11.39 o 
   0   0  18      612.18      647.50     19.01 o 
   1   0  18       37.68       36.49      4.73 o 
   2   0  18      946.04      952.64     23.07 o 
   3   0  18      125.21      112.57     35.14 o 
   4   0  18       18.57       19.01     10.01 o 
   5   0  18       38.31       35.94      8.95 o 
   6   0  18        2.20       13.98      8.08 o 
   7   0  18       25.34       23.19     10.39 o 
  -7   1  18       34.14       23.73      9.46 o 
  -6   1  18      125.84      113.85     16.42 o 
  -5   1  18       26.05       22.71      4.81 o 
  -4   1  18        1.23        2.48      2.77 o 
  -3   1  18       50.56       58.98      5.49 o 
  -2   1  18       38.29       42.50      6.43 o 
  -1   1  18      236.53      320.19     40.40 o 
   0   1  18        0.15       -1.12      2.88 o 
   1   1  18      507.47      486.35     11.60 o 
   2   1  18        0.77        0.62      2.03 o 
   3   1  18       63.10       59.14      8.82 o 
   4   1  18        0.59        2.12      2.68 o 
   5   1  18        5.05        2.80      2.83 o 
   6   1  18        0.96       -0.21      2.67 o 
   7   1  18        1.43       -8.23      9.46 o 
  -7   2  18        0.34        5.28      6.70 o 
  -6   2  18        0.18       -0.87      5.68 o 
  -5   2  18       19.73       18.40      8.04 o 
  -4   2  18      188.21      211.90     10.87 o 
  -3   2  18        0.39        1.27      3.23 o 
  -2   2  18       18.07       13.57      4.14 o 
  -1   2  18       32.57       24.86      4.72 o 
   0   2  18       16.27       14.90      4.12 o 
   1   2  18        0.00       -0.22      2.27 o 
   2   2  18        0.53        1.45      5.38 o 
   3   2  18      270.65      410.07    132.41 o 
   4   2  18      243.15      209.41     27.38 o 
   5   2  18        4.99        3.55      7.05 o 
   6   2  18        0.00       -0.23      4.42 o 
  -7   3  18        3.94        9.54      7.98 o 
  -6   3  18       18.15       17.96      9.00 o 
  -5   3  18      130.93      140.55     15.38 o 
  -4   3  18       77.37       61.58     12.95 o 
  -3   3  18      101.93      103.60      8.37 o 
  -2   3  18       25.10       29.66      5.53 o 
  -1   3  18       15.53       18.20      4.85 o 
   0   3  18        2.96        1.90      2.10 o 
   1   3  18       64.35       55.13      4.11 o 
   2   3  18        4.85        5.98      5.57 o 
   3   3  18       46.06       35.51      8.59 o 
   4   3  18      200.58      290.90     45.53 o 
   5   3  18        1.51       -2.76      4.95 o 
   6   3  18       18.18       12.76      8.31 o 
  -7   4  18       16.00       19.22     11.31 o 
  -6   4  18        4.62       11.01     10.50 o 
  -5   4  18       19.77       14.24     12.10 o 
  -4   4  18        7.60        7.84      8.34 o 
  -3   4  18       52.28       54.66     10.34 o 
  -2   4  18        3.14        4.42      3.72 o 
  -1   4  18       26.81       25.44      5.52 o 
   0   4  18        0.15        0.15      2.69 o 
   1   4  18      256.15      257.66      6.79 o 
   2   4  18      490.10      591.03     30.77 o 
   3   4  18        3.40        3.07      5.42 o 
   4   4  18      101.41       80.66     18.34 o 
   5   4  18       75.17       83.35     14.58 o 
   6   4  18        0.22        4.37     17.17 o 
  -6   5  18        5.92        4.27      7.98 o 
  -5   5  18       18.95       16.73     10.94 o 
  -4   5  18        3.31        1.96      4.17 o 
  -3   5  18       27.40       26.62      8.72 o 
  -2   5  18        0.78        6.07      6.36 o 
  -1   5  18      122.72      122.26     10.92 o 
   0   5  18      774.84      712.01     38.08 o 
   1   5  18       90.00       84.00      3.87 o 
   2   5  18       23.91       29.91      8.34 o 
   3   5  18        7.11       10.95      7.09 o 
   4   5  18        0.87       15.27     10.41 o 
   5   5  18        2.92       -6.59     11.94 o 
  -5   6  18       39.19       24.86     19.15 o 
  -4   6  18       18.17       17.90      7.36 o 
  -3   6  18       71.08       53.21     10.68 o 
  -2   6  18       57.97       64.00      8.57 o 
  -1   6  18       47.82       46.18      7.53 o 
   0   6  18       61.83       63.23      7.85 o 
   1   6  18       26.97       19.97      3.88 o 
   2   6  18       41.13       35.75     16.00 o 
   3   6  18        5.99        8.96      9.96 o 
   4   6  18       23.76       28.75     16.07 o 
  -4   7  18       41.68       29.89     10.57 o 
  -3   7  18        0.97        1.79      5.01 o 
  -2   7  18       29.63       23.98      9.85 o 
  -1   7  18       13.08       16.20      7.61 o 
   0   7  18       10.87        6.27      4.74 o 
   1   7  18       19.51        1.17      8.40 o 
   2   7  18        0.13        9.45     14.97 o 
   3   7  18        7.98       -7.39     10.97 o 
  -7   1  19        6.87       -1.19      3.74 o 
  -6   1  19       30.04       26.12     10.74 o 
  -5   1  19        0.74        1.46      3.44 o 
  -4   1  19       11.01        9.44      4.02 o 
  -3   1  19       46.70       41.24      5.74 o 
  -2   1  19        1.19        4.22      4.73 o 
  -1   1  19       60.26       56.46      6.61 o 
   0   1  19      869.58      887.95     15.58 o 
   1   1  19      137.63      141.51     12.26 o 
   2   1  19      364.51      393.18      8.76 o 
   3   1  19      245.18      246.79      8.98 o 
   4   1  19        3.84        5.50      2.99 o 
   5   1  19      305.51      319.55     10.20 o 
   6   1  19       36.56       42.44      5.71 o 
  -7   2  19       38.13       24.33      9.90 o 
  -6   2  19       12.81       29.27     10.89 o 
  -5   2  19        1.44        0.44      2.98 o 
  -4   2  19       31.25       33.23      6.77 o 
  -3   2  19        5.30        2.63      3.66 o 
  -2   2  19       36.25       36.35      7.41 o 
  -1   2  19       19.70       18.18      4.54 o 
   0   2  19        3.49        4.37      2.86 o 
   1   2  19      196.41      199.92      7.66 o 
   2   2  19      171.63      159.22     11.50 o 
   3   2  19      113.12      168.14     28.30 o 
   4   2  19      124.29      173.04     43.91 o 
   5   2  19        0.17        1.90      8.49 o 
   6   2  19        1.86        6.33      5.12 o 
  -7   3  19        0.01       -3.67      6.90 o 
  -6   3  19       22.36       26.21     10.85 o 
  -5   3  19       71.45       65.86     11.72 o 
  -4   3  19      177.31      172.22      9.01 o 
  -3   3  19       41.37       41.20      8.08 o 
  -2   3  19        5.62        7.68      4.12 o 
  -1   3  19       28.10       36.07      5.30 o 
   0   3  19       86.24       89.90      5.78 o 
   1   3  19      125.64      126.59      5.71 o 
   2   3  19      209.57      204.15     16.70 o 
   3   3  19      155.90      168.28     19.15 o 
   4   3  19       48.92       52.99     13.75 o 
   5   3  19        6.68        4.36      6.61 o 
   6   3  19        0.36        1.55      7.23 o 
  -6   4  19       29.87       26.28     12.79 o 
  -5   4  19        3.66        1.14      6.41 o 
  -4   4  19       14.32        7.40      7.12 o 
  -3   4  19       56.70       64.37      7.89 o 
  -2   4  19       12.83       13.72      5.21 o 
  -1   4  19        2.84        6.31      4.62 o 
   0   4  19       31.72       24.58      5.71 o 
   1   4  19        4.07       30.14     20.97 o 
   2   4  19       71.64      174.90     78.16 o 
   3   4  19      134.97      143.31     14.56 o 
   4   4  19       36.65       70.08     17.53 o 
   5   4  19        5.06       48.07     34.66 o 
  -6   5  19        3.32       19.64     21.70 o 
  -5   5  19       21.06       14.12     13.05 o 
  -4   5  19        0.63        0.70      4.74 o 
  -3   5  19       31.39       23.64      7.51 o 
  -2   5  19       11.66        9.91      8.50 o 
  -1   5  19       28.40       21.61      6.06 o 
   0   5  19       56.50       56.36      6.08 o 
   1   5  19        0.25        9.58      8.04 o 
   2   5  19       33.48       34.44      8.94 o 
   3   5  19      101.83      105.53     15.36 o 
   4   5  19        1.78        6.69      8.73 o 
   5   5  19       21.89        4.75      9.04 o 
  -5   6  19        2.11        8.29      5.41 o 
  -4   6  19        0.22        1.20      5.42 o 
  -3   6  19       19.12       17.91      9.95 o 
  -2   6  19       58.55       45.13     10.79 o 
  -1   6  19        3.94        6.41      5.18 o 
   0   6  19        0.75        3.63      4.51 o 
   1   6  19       87.22       71.87      8.76 o 
   2   6  19        2.86       -4.61      9.45 o 
   3   6  19        0.03        2.92      7.45 o 
   4   6  19        1.39       25.28     14.03 o 
  -3   7  19       10.19        5.49      6.30 o 
  -2   7  19       17.45       19.06      6.36 o 
  -1   7  19        1.45       -0.62      4.08 o 
   0   7  19       35.68       22.87      9.31 o 
   1   7  19        1.09       -1.06      7.17 o 
   2   7  19        0.01        0.75      7.31 o 
  -7   0  20        0.82       -1.90      9.64 o 
  -6   0  20       81.13      110.37      9.75 o 
  -5   0  20        1.73        6.22      5.48 o 
  -4   0  20       11.14       11.06      7.09 o 
  -3   0  20      193.07      196.37     12.05 o 
  -2   0  20      185.19      195.09     13.76 o 
  -1   0  20     1759.25     1924.86     44.43 o 
   0   0  20       33.99       49.99      7.17 o 
   1   0  20        1.87        0.25      2.98 o 
   2   0  20      216.94      224.77     10.20 o 
   3   0  20      135.50      154.18     11.11 o 
   4   0  20        4.19        4.18      7.38 o 
   5   0  20       14.82       11.87      5.18 o 
   6   0  20        0.07        7.18      6.99 o 
  -7   1  20        0.22       -2.64      2.56 o 
  -6   1  20        2.19       -1.19      6.70 o 
  -5   1  20       17.63       11.92      5.03 o 
  -4   1  20       16.04        9.88      3.97 o 
  -3   1  20       56.70       57.86      7.09 o 
  -2   1  20        2.97        4.46      3.99 o 
  -1   1  20      314.09      288.52     10.92 o 
   0   1  20        0.52        1.48      3.39 o 
   1   1  20       73.19       61.89      5.17 o 
   2   1  20        0.08       -0.49      2.10 o 
   3   1  20       22.48       19.36      4.21 o 
   4   1  20      214.56      205.60      8.01 o 
   5   1  20        0.10        0.80      2.92 o 
   6   1  20        9.53        7.93      3.92 o 
  -7   2  20       23.74       31.57     13.07 o 
  -6   2  20       10.25        7.88     10.19 o 
  -5   2  20       31.64       29.94      5.90 o 
  -4   2  20       81.95       75.10      8.86 o 
  -3   2  20        1.61        3.19      4.02 o 
  -2   2  20       41.78       42.53      6.17 o 
  -1   2  20        6.45        3.85      2.96 o 
   0   2  20       64.18       61.35      6.04 o 
   1   2  20     1185.49     1202.75     23.11 o 
   2   2  20      755.06      730.28     26.13 o 
   3   2  20       29.09       16.68      7.66 o 
   4   2  20      223.50      249.41     17.23 o 
   5   2  20        0.92       -1.55      5.19 o 
   6   2  20        0.06        2.09      4.91 o 
  -7   3  20       10.87       29.61     13.00 o 
  -6   3  20        1.84       10.88     10.43 o 
  -5   3  20       18.05       12.98      9.21 o 
  -4   3  20       21.46       13.56      5.87 o 
  -3   3  20       13.66       18.71      5.22 o 
  -2   3  20       95.92       94.17      7.44 o 
  -1   3  20        0.16        3.23      2.85 o 
   0   3  20       15.10       17.28      3.41 o 
   1   3  20       15.98       43.19     17.15 o 
   2   3  20      506.54      538.13     24.94 o 
   3   3  20      128.82      136.38     17.17 o 
   4   3  20        0.65        8.13      7.05 o 
   5   3  20        0.42       -3.41      6.63 o 
   6   3  20        0.57       -2.71     13.00 o 
  -6   4  20       12.93        8.69     11.26 o 
  -5   4  20       13.57       22.04     16.81 o 
  -4   4  20        0.57        1.90      7.05 o 
  -3   4  20       60.20       38.36     14.24 o 
  -2   4  20        0.23        1.82      3.87 o 
  -1   4  20        9.93        9.95      6.15 o 
   0   4  20      230.10      251.05     13.59 o 
   1   4  20        3.97        4.20      5.77 o 
   2   4  20       19.02       22.92     10.48 o 
   3   4  20       82.26      153.00     42.41 o 
   4   4  20       22.16       16.55      8.81 o 
   5   4  20        9.69        1.71      7.67 o 
  -5   5  20        6.94        3.94      8.76 o 
  -4   5  20       19.37       17.43     15.41 o 
  -3   5  20        7.29        5.30      5.50 o 
  -2   5  20       15.46       15.11      6.32 o 
  -1   5  20        4.62        3.11      3.84 o 
   0   5  20       86.91       83.11      7.36 o 
   1   5  20       14.16       10.20      8.16 o 
   2   5  20        6.79       15.98      9.18 o 
   3   5  20       75.82      134.76     19.15 o 
   4   5  20        0.90       12.96      9.19 o 
   5   5  20        8.04        9.84     11.45 o 
  -4   6  20        0.00        0.78      4.21 o 
  -3   6  20        1.08        0.20      3.34 o 
  -2   6  20      156.28      175.21     25.52 o 
  -1   6  20      200.90      202.75     13.50 o 
   0   6  20      211.69      217.03     11.88 o 
   1   6  20       18.64        7.65      8.12 o 
   2   6  20       37.03       -0.16      6.28 o 
   3   6  20        5.14       -2.79      7.07 o 
   4   6  20        0.44        8.46     13.72 o 
  -3   7  20        0.79        0.71      4.99 o 
  -2   7  20        3.21       -0.17      3.75 o 
  -1   7  20       16.86       13.33      6.04 o 
   0   7  20        0.61        5.63      4.06 o 
   1   7  20       15.27        1.85      6.90 o 
   2   7  20        3.09        1.72      8.29 o 
  -7   1  21       37.08       36.21     12.27 o 
  -6   1  21        4.81        4.33      4.09 o 
  -5   1  21        2.82        0.72      3.68 o 
  -4   1  21       16.89       16.29      4.85 o 
  -3   1  21      489.21      487.22     14.34 o 
  -2   1  21      158.38      174.17     10.33 o 
  -1   1  21       23.06       31.05      5.55 o 
   0   1  21      261.45      255.25     10.99 o 
   1   1  21      309.97      322.70     10.64 o 
   2   1  21      149.04      137.86      6.60 o 
   3   1  21       15.06       14.53      4.80 o 
   4   1  21      279.23      259.54      8.94 o 
   5   1  21       55.42       75.46      6.26 o 
   6   1  21       19.88       24.55      7.40 o 
  -7   2  21        4.50       -0.05      5.88 o 
  -6   2  21        3.00        5.43      9.09 o 
  -5   2  21       18.53       17.18      5.27 o 
  -4   2  21       38.08       43.04      7.27 o 
  -3   2  21        1.96        3.57      4.86 o 
  -2   2  21       41.46       37.23      6.51 o 
  -1   2  21        0.29        1.49      3.92 o 
   0   2  21       29.40       36.87      5.92 o 
   1   2  21     1024.07     1026.51     61.92 o 
   2   2  21        8.03        9.07      1.72 o 
   3   2  21       69.56       45.35     13.41 o 
   4   2  21        0.07       -1.09      6.26 o 
   5   2  21        0.18        7.62      7.76 o 
   6   2  21        7.77       11.36      6.04 o 
  -6   3  21        3.11        1.47      7.67 o 
  -5   3  21       23.62       26.77      9.77 o 
  -4   3  21       75.70       62.73      8.11 o 
  -3   3  21        3.55        7.17      4.37 o 
  -2   3  21        3.76        2.48      3.12 o 
  -1   3  21        1.34        1.05      3.38 o 
   0   3  21       42.28       46.53      5.30 o 
   1   3  21       61.57       61.59      5.07 o 
   2   3  21       98.29      382.01     98.23 o 
   3   3  21       67.01       98.87     21.40 o 
   4   3  21        0.51        4.38      7.66 o 
   5   3  21        9.97       24.98     15.05 o 
   6   3  21        0.53       -5.42     13.45 o 
  -6   4  21       12.27       18.78     11.95 o 
  -5   4  21        0.92        5.78      9.71 o 
  -4   4  21        0.18        0.76      5.64 o 
  -3   4  21       54.51       54.55     10.23 o 
  -2   4  21       75.99       60.23      6.57 o 
  -1   4  21       29.32       28.05      5.73 o 
   0   4  21      611.62      664.06     22.98 o 
   1   4  21        0.24        1.10      4.37 o 
   2   4  21        2.65        4.07      5.99 o 
   3   4  21        3.47       18.21      8.27 o 
   4   4  21       28.58       46.42     11.25 o 
   5   4  21       23.27       13.02     15.16 o 
  -5   5  21        5.52        7.38      8.70 o 
  -4   5  21       13.54        4.97      9.07 o 
  -3   5  21        8.34        7.60      6.61 o 
  -2   5  21       24.86       30.82     10.36 o 
  -1   5  21      109.19      103.33     11.89 o 
   0   5  21        6.52       10.76      4.17 o 
   1   5  21       61.34       57.19     11.83 o 
   2   5  21        9.20        8.79      7.21 o 
   3   5  21        0.32       -0.24      5.53 o 
   4   5  21       16.56        5.73      7.23 o 
  -4   6  21        1.70       -0.39      5.40 o 
  -3   6  21        2.15        1.33      5.24 o 
  -2   6  21       49.01       47.86     12.32 o 
  -1   6  21        0.17       -0.27      4.81 o 
   0   6  21        0.66        0.88      3.79 o 
   1   6  21       20.40       -0.05      5.00 o 
   2   6  21        6.72       -2.35      8.01 o 
   3   6  21        0.16       -0.91      7.70 o 
  -2   7  21        6.18        2.28      4.75 o 
  -1   7  21        0.02        2.57      5.95 o 
   0   7  21        2.08        3.24      8.65 o 
   1   7  21        2.72        0.52      7.21 o 
  -7   0  22      183.69      249.85     34.37 o 
  -6   0  22        2.41        3.06      4.80 o 
  -5   0  22       50.84       65.13     11.15 o 
  -4   0  22       47.71       36.12      8.99 o 
  -3   0  22       14.75       16.82      8.55 o 
  -2   0  22      949.70     1046.08     33.11 o 
  -1   0  22       21.82       34.40      7.49 o 
   0   0  22      242.94      241.15     12.54 o 
   1   0  22       20.95       18.83      8.09 o 
   2   0  22       22.22       23.04      5.63 o 
   3   0  22        0.20        0.29      2.86 o 
   4   0  22      111.92      117.89     40.70 o 
   5   0  22        2.02       12.51     12.67 o 
   6   0  22        6.44        9.66      7.10 o 
  -7   1  22        0.10       12.48      9.53 o 
  -6   1  22        0.14       -0.39      2.89 o 
  -5   1  22       25.60       22.18      6.35 o 
  -4   1  22       36.00       35.60      6.51 o 
  -3   1  22        0.65       -0.07      3.21 o 
  -2   1  22      146.48      126.74     10.22 o 
  -1   1  22      745.32      765.20     19.80 o 
   0   1  22       42.60       41.46      5.99 o 
   1   1  22      165.47      162.10      8.06 o 
   2   1  22      160.37      150.29      7.59 o 
   3   1  22       60.52       47.65      6.28 o 
   4   1  22      131.75      129.58     15.16 o 
   5   1  22       55.01       70.71      6.10 o 
   6   1  22        6.60        6.90      5.69 o 
  -7   2  22       12.17       22.66     16.20 o 
  -6   2  22        2.54       -4.57      9.02 o 
  -5   2  22        0.01       -0.50      3.37 o 
  -4   2  22       15.16       10.01      4.37 o 
  -3   2  22       81.75       83.73      8.13 o 
  -2   2  22       28.07       30.40      6.09 o 
  -1   2  22       38.68       32.48      5.76 o 
   0   2  22       86.74       73.52      8.02 o 
   1   2  22      107.34      111.92      7.45 o 
   2   2  22       86.87       91.51      3.65 o 
   3   2  22      184.28      192.34     13.34 o 
   4   2  22        4.33        2.93      6.08 o 
   5   2  22        1.05        1.85      5.27 o 
   6   2  22        1.44        4.34      6.89 o 
  -6   3  22       48.88       50.29     15.97 o 
  -5   3  22       91.43       90.82     16.68 o 
  -4   3  22      106.40      113.65      8.61 o 
  -3   3  22        1.58        2.15      4.06 o 
  -2   3  22        3.19        5.38      5.31 o 
  -1   3  22        6.07        3.45      3.76 o 
   0   3  22       37.67       36.15      5.01 o 
   1   3  22      109.08       91.29      7.31 o 
   2   3  22     1579.36     1629.90     38.76 o 
   3   3  22       54.92       45.75     16.04 o 
   4   3  22        0.27       -5.07      7.97 o 
   5   3  22        0.26        0.53     10.69 o 
  -6   4  22        5.46        1.62     11.12 o 
  -5   4  22        1.56        8.34     10.05 o 
  -4   4  22        8.99       10.18     10.98 o 
  -3   4  22        0.25        2.31      4.32 o 
  -2   4  22       13.38       17.99      6.14 o 
  -1   4  22       49.51       47.45      8.72 o 
   0   4  22      348.55      567.70    115.29 o 
   1   4  22      157.45      158.22     13.29 o 
   2   4  22      148.05      132.67     14.85 o 
   3   4  22       54.27       63.18     14.46 o 
   4   4  22       42.90       47.48     13.43 o 
   5   4  22        5.57       19.18     11.96 o 
  -5   5  22        0.42       -2.42      8.70 o 
  -4   5  22        4.84        6.23     12.99 o 
  -3   5  22        9.95       12.40      6.52 o 
  -2   5  22      205.67      190.63     15.58 o 
  -1   5  22      190.50      224.22     16.85 o 
   0   5  22       20.25       20.90      5.09 o 
   1   5  22       48.02       44.23     12.91 o 
   2   5  22        0.01        2.66      6.16 o 
   3   5  22       30.38       17.73     13.55 o 
   4   5  22        1.94       -5.53      7.77 o 
  -4   6  22        5.22        2.10      4.95 o 
  -3   6  22       69.25       55.82      9.62 o 
  -2   6  22      106.62      111.15     17.07 o 
  -1   6  22       37.81       23.35      9.06 o 
   0   6  22       15.18       10.91      5.52 o 
   1   6  22       19.69        0.18      5.75 o 
   2   6  22        3.84        1.82      9.20 o 
   3   6  22       29.24       14.92     19.41 o 
  -2   7  22        2.92        1.10      4.76 o 
  -1   7  22       27.30       19.44      8.32 o 
   0   7  22        0.38       -1.80      7.95 o 
   1   7  22       27.50       -0.36      6.61 o 
  -7   1  23       24.53        3.15      9.23 o 
  -6   1  23        0.32       -5.78      4.39 o 
  -5   1  23       36.33       32.02      7.75 o 
  -4   1  23       82.78      100.28      9.16 o 
  -3   1  23       52.44       40.27      8.36 o 
  -2   1  23      178.26      179.03     10.08 o 
  -1   1  23        0.03        2.58      5.14 o 
   0   1  23      745.63      778.40     19.30 o 
   1   1  23       61.38       57.64      5.57 o 
   2   1  23        2.59        2.22      2.78 o 
   3   1  23      383.68      376.17     11.00 o 
   4   1  23       32.79       26.33      4.30 o 
   5   1  23       11.10       12.92      9.72 o 
   6   1  23        1.72       11.20      6.95 o 
  -6   2  23        0.36        2.75      8.35 o 
  -5   2  23        0.95        4.51      5.19 o 
  -4   2  23      105.77      109.97      8.07 o 
  -3   2  23       31.15       29.06      6.69 o 
  -2   2  23        0.12        0.87      3.74 o 
  -1   2  23      218.83      237.80     12.42 o 
   0   2  23      298.58      309.28     11.39 o 
   1   2  23      182.68      197.66      8.93 o 
   2   2  23      302.59      303.04      6.54 o 
   3   2  23       54.82       37.37      9.85 o 
   4   2  23        6.61       -2.30      7.29 o 
   5   2  23        0.34       -1.44      6.05 o 
  -6   3  23        2.50        6.91     10.29 o 
  -5   3  23       27.64       41.30     13.77 o 
  -4   3  23        5.56        4.26      4.89 o 
  -3   3  23        5.05        3.13      5.15 o 
  -2   3  23        9.96       12.29      7.41 o 
  -1   3  23        1.50        4.59      3.78 o 
   0   3  23      176.68      170.98      9.54 o 
   1   3  23      288.12      312.03     10.85 o 
   2   3  23      252.57      303.69     21.80 o 
   3   3  23       37.62       52.25     10.81 o 
   4   3  23       17.68       15.09      7.03 o 
   5   3  23        0.02       -9.77     12.28 o 
  -6   4  23        0.75       -2.39      9.35 o 
  -5   4  23       31.11       23.45     14.69 o 
  -4   4  23        0.28        7.04      9.91 o 
  -3   4  23        5.39        7.31      6.67 o 
  -2   4  23       38.32       40.90      7.74 o 
  -1   4  23        6.08        4.03      4.69 o 
   0   4  23      604.15      722.16     53.89 o 
   1   4  23       54.19       64.45     10.83 o 
   2   4  23       38.61      108.35     33.35 o 
   3   4  23        1.74        5.91      7.72 o 
   4   4  23        0.00        4.10     12.47 o 
  -5   5  23        0.02       -2.73      7.70 o 
  -4   5  23        0.47        3.59      7.72 o 
  -3   5  23        0.53       -2.39      9.77 o 
  -2   5  23        6.22        7.58      5.69 o 
  -1   5  23        2.75        1.32      4.91 o 
   0   5  23       53.02       43.09      6.83 o 
   1   5  23       15.08       34.01     15.02 o 
   2   5  23        6.39        7.29      9.08 o 
   3   5  23        0.52        2.64      7.10 o 
   4   5  23      142.89      183.35     16.83 o 
  -3   6  23        5.79        6.49      6.71 o 
  -2   6  23        0.82        1.72      4.61 o 
  -1   6  23       46.93       28.16      8.23 o 
   0   6  23        3.24        5.27      4.41 o 
   1   6  23        2.56        0.95      6.59 o 
   2   6  23        3.08        1.40      8.63 o 
  -6   0  24        3.86        9.99     13.85 o 
  -5   0  24       18.52       22.36      6.38 o 
  -4   0  24       21.59       24.38      9.75 o 
  -3   0  24      575.70      604.97     22.54 o 
  -2   0  24       59.25       50.72     10.68 o 
  -1   0  24       38.26       44.33     10.09 o 
   0   0  24     1041.36     1104.64     37.31 o 
   1   0  24      225.08      238.25     12.46 o 
   2   0  24       77.91       84.83     15.35 o 
   3   0  24       66.55       67.67     11.81 o 
   4   0  24       37.84       42.34     10.93 o 
   5   0  24       34.26       38.94     10.94 o 
  -6   1  24        0.25        8.56      4.09 o 
  -5   1  24        0.37       -1.62      4.73 o 
  -4   1  24       22.10       24.13      6.60 o 
  -3   1  24      204.09      220.52     12.97 o 
  -2   1  24       17.81       19.65      6.35 o 
  -1   1  24       24.67       24.24      5.66 o 
   0   1  24       25.70       78.70     26.30 o 
   1   1  24        2.59        2.84      2.53 o 
   2   1  24      108.45       98.28      6.55 o 
   3   1  24       37.23       29.93      5.85 o 
   4   1  24       31.41       31.01      4.50 o 
   5   1  24        0.67       -0.56      5.01 o 
  -6   2  24       71.59       79.83     21.26 o 
  -5   2  24       23.19       32.19      8.94 o 
  -4   2  24        6.34        5.41      5.01 o 
  -3   2  24       79.96       72.64      8.02 o 
  -2   2  24       88.12       92.83      8.63 o 
  -1   2  24      145.97      163.63     11.41 o 
   0   2  24      192.26      214.53     12.62 o 
   1   2  24      511.18      465.76     13.88 o 
   2   2  24      246.16      237.84     24.73 o 
   3   2  24        2.88        2.78      5.09 o 
   4   2  24        0.00        8.51      7.08 o 
   5   2  24       16.45       29.93     11.05 o 
  -6   3  24        0.90       -3.58      9.21 o 
  -5   3  24        1.91        2.04      3.66 o 
  -4   3  24       97.64       84.46     15.36 o 
  -3   3  24        7.30        7.41      5.57 o 
  -2   3  24        0.55        6.13      6.73 o 
  -1   3  24       36.53       42.00      7.26 o 
   0   3  24       12.49       15.59      5.27 o 
   1   3  24       20.18       82.33     37.64 o 
   2   3  24       42.43       35.78     10.58 o 
   3   3  24       13.17       13.48      9.29 o 
   4   3  24       33.77       41.90     10.08 o 
   5   3  24       13.48       20.79     10.55 o 
  -5   4  24       53.86       68.30     16.40 o 
  -4   4  24        2.03        2.91      6.25 o 
  -3   4  24       37.54       24.47     10.35 o 
  -2   4  24       57.74       48.28     11.51 o 
  -1   4  24       29.51       33.58      7.12 o 
   0   4  24      113.69      116.47      9.19 o 
   1   4  24       66.11       65.69     10.12 o 
   2   4  24      123.31      149.35     17.18 o 
   3   4  24        3.67       -1.71      5.82 o 
   4   4  24       59.22       62.45     16.60 o 
  -4   5  24       19.26       15.95     11.84 o 
  -3   5  24       42.82       48.14     14.03 o 
  -2   5  24      119.69       91.68     16.65 o 
  -1   5  24        2.86        2.99      4.11 o 
   0   5  24        0.02        5.17      4.17 o 
   1   5  24       13.02       11.74      7.88 o 
   2   5  24        0.00       -4.32      6.16 o 
   3   5  24        3.67        3.37      8.12 o 
  -3   6  24       22.29       19.46      7.37 o 
  -2   6  24      144.21      148.52     13.59 o 
  -1   6  24        0.52        1.66      3.65 o 
   0   6  24       19.87        5.21      8.74 o 
   1   6  24        0.75        1.87      6.69 o 
   2   6  24        9.84        6.38      9.41 o 
  -6   1  25        0.04        3.15      4.06 o 
  -5   1  25       46.00       49.01      9.53 o 
  -4   1  25       62.86       57.29      8.21 o 
  -3   1  25        5.67        1.69      5.39 o 
  -2   1  25      410.57      426.85     13.64 o 
  -1   1  25      249.92      252.65     11.25 o 
   0   1  25       34.62       32.15      4.95 o 
   1   1  25       25.90       19.60      4.38 o 
   2   1  25       46.06       38.22      5.03 o 
   3   1  25       19.58        3.00     10.13 o 
   4   1  25      103.80      111.83      6.53 o 
   5   1  25        0.28        1.52      6.51 o 
  -6   2  25       23.91       17.39      9.88 o 
  -5   2  25        9.84       15.61      7.34 o 
  -4   2  25        9.47       11.21      6.57 o 
  -3   2  25       13.58        8.37      5.55 o 
  -2   2  25        0.01       -0.04      4.25 o 
  -1   2  25      134.55      143.41     11.22 o 
   0   2  25       12.63       17.99      4.81 o 
   1   2  25        8.40        8.25      4.07 o 
   2   2  25       30.94       27.86      3.34 o 
   3   2  25        1.11        4.24      7.61 o 
   4   2  25        8.31        2.24      9.44 o 
   5   2  25        0.74       -8.23      8.68 o 
  -6   3  25       54.36       44.80     16.88 o 
  -5   3  25        0.52        1.06      3.69 o 
  -4   3  25        0.27       -3.22      5.53 o 
  -3   3  25        0.24        3.56      4.44 o 
  -2   3  25        0.33        4.04      5.64 o 
  -1   3  25       49.45       51.01      7.00 o 
   0   3  25        6.43        9.63      5.45 o 
   1   3  25        1.21        2.93      3.34 o 
   2   3  25       10.92       14.86      7.52 o 
   3   3  25       24.91       14.64      8.28 o 
   4   3  25        2.43        7.16      6.11 o 
  -5   4  25        7.70       -0.11      8.82 o 
  -4   4  25       18.22        8.46      6.51 o 
  -3   4  25        1.94        0.08      3.54 o 
  -2   4  25       49.49       43.26      9.48 o 
  -1   4  25        1.42        1.63      4.93 o 
   0   4  25        6.18        6.14      6.59 o 
   1   4  25       44.67       54.73     11.84 o 
   2   4  25       32.31       31.42     10.89 o 
   3   4  25       43.73       49.67     16.07 o 
   4   4  25        2.27       10.55      8.49 o 
  -4   5  25        8.23       17.29     10.61 o 
  -3   5  25       31.09       29.87     12.87 o 
  -2   5  25        9.51        6.55      6.14 o 
  -1   5  25        0.00        1.53      4.58 o 
   0   5  25        0.59        0.91      3.02 o 
   1   5  25       26.17        8.56      8.73 o 
   2   5  25       32.69       16.52     13.41 o 
   3   5  25       28.74       27.60     16.41 o 
  -2   6  25        0.10        3.17      6.31 o 
  -1   6  25        0.14        0.00      3.35 o 
   0   6  25        8.88        6.71      9.20 o 
   1   6  25        0.00       -0.18      5.04 o 
  -6   0  26        0.03        7.34      8.13 o 
  -5   0  26        2.58       13.41      9.14 o 
  -4   0  26      100.57       95.36     13.32 o 
  -3   0  26       86.56       90.82     12.40 o 
  -2   0  26      560.12      642.25     24.22 o 
  -1   0  26        3.34        4.61      5.42 o 
   0   0  26        4.67        2.48      5.38 o 
   1   0  26       13.32       15.00      6.12 o 
   2   0  26      158.33      156.69     11.37 o 
   3   0  26        0.18        5.12      6.53 o 
   4   0  26        8.36        2.73      4.64 o 
   5   0  26       17.17       56.30     38.37 o 
  -6   1  26        1.84       -1.99      5.21 o 
  -5   1  26       11.94        6.65      5.14 o 
  -4   1  26       94.30       83.45      9.88 o 
  -3   1  26      116.34      110.57     11.65 o 
  -2   1  26        1.25        0.34      3.24 o 
  -1   1  26      296.35      297.17     11.34 o 
   0   1  26      111.88       99.62      8.19 o 
   1   1  26        2.25        1.27      3.91 o 
   2   1  26      159.51      175.17     10.24 o 
   3   1  26       42.81       30.67      5.69 o 
   4   1  26        0.26      -11.56     12.61 o 
   5   1  26       11.13       17.02     10.84 o 
  -6   2  26        0.02        8.65     11.06 o 
  -5   2  26       68.34       38.35     14.64 o 
  -4   2  26        0.84        6.88      6.01 o 
  -3   2  26       10.64       13.11      5.87 o 
  -2   2  26       14.76       13.61      5.62 o 
  -1   2  26      151.92      176.67     11.45 o 
   0   2  26       92.90       74.90     14.03 o 
   1   2  26      195.46      200.23     10.31 o 
   2   2  26       33.75       35.04      4.00 o 
   3   2  26        0.21        0.11      4.18 o 
   4   2  26        0.65        5.46      6.87 o 
   5   2  26        8.90       13.83     11.20 o 
  -5   3  26        1.03        9.56      4.72 o 
  -4   3  26        2.82        4.85      4.45 o 
  -3   3  26        0.17        3.43      4.76 o 
  -2   3  26        0.80        2.63      4.72 o 
  -1   3  26       42.51       28.52      6.83 o 
   0   3  26     1236.64     1310.48     29.15 o 
   1   3  26      101.45       84.13      7.76 o 
   2   3  26       29.60       23.94     11.40 o 
   3   3  26       12.62       20.25     10.29 o 
   4   3  26        1.12        2.54      6.26 o 
  -5   4  26        0.02       -1.16      5.33 o 
  -4   4  26        4.25        3.10      4.35 o 
  -3   4  26        7.95        6.60      4.89 o 
  -2   4  26       82.61       87.46     13.87 o 
  -1   4  26       39.87       30.66      8.33 o 
   0   4  26       99.56       83.92     15.89 o 
   1   4  26        4.92        8.39      8.15 o 
   2   4  26       25.05       21.33     11.82 o 
   3   4  26       40.91       64.74     14.44 o 
  -4   5  26       29.11       21.55     13.47 o 
  -3   5  26       58.98       62.93     12.80 o 
  -2   5  26        1.64        0.70      5.32 o 
  -1   5  26       16.23       12.84      7.18 o 
   0   5  26        7.34        5.09      3.84 o 
   1   5  26        4.72        1.26      7.62 o 
   2   5  26        3.25        2.22      8.12 o 
  -1   6  26       16.30       14.68      7.65 o 
   0   6  26        1.93        1.77      6.75 o 
  -6   1  27       10.89       16.59      7.13 o 
  -5   1  27       31.77       29.10      6.81 o 
  -4   1  27        6.18       -0.11      4.66 o 
  -3   1  27        5.96        7.72      6.89 o 
  -2   1  27       44.37       53.45      9.08 o 
  -1   1  27        7.60        5.63      4.45 o 
   0   1  27       34.15       31.11      6.16 o 
   1   1  27       22.44       14.87      4.95 o 
   2   1  27      278.86      261.41     12.03 o 
   3   1  27       30.16       37.20      6.84 o 
   4   1  27        9.43        6.94      7.89 o 
  -5   2  27       13.77        2.36      5.90 o 
  -4   2  27        0.11       -1.35      5.39 o 
  -3   2  27       21.16       21.57      7.26 o 
  -2   2  27      100.98       99.07      9.95 o 
  -1   2  27      196.89      204.27     11.25 o 
   0   2  27       65.51       51.21      9.41 o 
   1   2  27      105.92      107.30      8.58 o 
   2   2  27        1.68        0.38      2.46 o 
   3   2  27        0.82       -0.01      4.51 o 
   4   2  27        0.06       15.49     12.72 o 
  -5   3  27        2.71        5.64      5.69 o 
  -4   3  27        2.11       -0.90      4.08 o 
  -3   3  27        0.40        0.39      3.60 o 
  -2   3  27       92.07       84.67     11.14 o 
  -1   3  27       68.17       76.17      7.87 o 
   0   3  27      204.11      228.39     11.27 o 
   1   3  27        1.17        8.42      7.09 o 
   2   3  27       21.96       31.27     12.42 o 
   3   3  27        0.35        1.93      5.87 o 
   4   3  27        0.26        3.73      5.76 o 
  -4   4  27        0.55        2.62      4.47 o 
  -3   4  27        2.45        4.11      4.68 o 
  -2   4  27      329.60      372.09     24.43 o 
  -1   4  27        3.82        3.07      4.59 o 
   0   4  27        0.18       10.00      8.48 o 
   1   4  27        0.11        8.13      7.92 o 
   2   4  27        1.89        5.62      9.92 o 
   3   4  27        3.34        1.84      8.65 o 
  -3   5  27       11.41       12.14     10.96 o 
  -2   5  27        8.57        6.37      7.04 o 
  -1   5  27       11.19        5.27      5.44 o 
   0   5  27        6.75        2.60      5.68 o 
   1   5  27        0.10        4.78      6.99 o 
   2   5  27       31.41       22.20     11.59 o 
  -5   0  28       40.27       44.33     11.82 o 
  -4   0  28       12.50       15.27      7.12 o 
  -3   0  28        0.04        0.86      6.20 o 
  -2   0  28      180.75      205.59     16.01 o 
  -1   0  28       15.39       19.71      7.62 o 
   0   0  28       25.59       26.66      7.55 o 
   1   0  28       43.15       44.88      7.47 o 
   2   0  28        0.92       -0.13      2.84 o 
   3   0  28       13.19        4.58      4.81 o 
   4   0  28       38.78       30.10     11.21 o 
  -5   1  28       10.05        6.59      6.16 o 
  -4   1  28        0.44       -0.83      3.21 o 
  -3   1  28        0.10       -1.03      4.44 o 
  -2   1  28        0.18        0.56      3.25 o 
  -1   1  28        1.17        1.24      4.65 o 
   0   1  28        3.44        4.23      4.56 o 
   1   1  28        0.05       -0.13      2.47 o 
   2   1  28        9.57        4.02      3.59 o 
   3   1  28        5.02        2.80      5.60 o 
   4   1  28        2.39       -3.80      7.11 o 
  -5   2  28        5.60       12.40      7.68 o 
  -4   2  28        3.17        2.31      5.23 o 
  -3   2  28        9.74        8.88      6.51 o 
  -2   2  28       11.86       11.06      6.43 o 
  -1   2  28      350.49      362.77     16.67 o 
   0   2  28        0.60       -1.27      3.72 o 
   1   2  28        0.99        1.72      2.82 o 
   2   2  28        1.58        2.77      2.26 o 
   3   2  28        1.31        3.27      5.45 o 
   4   2  28        0.01       -4.49      8.24 o 
  -5   3  28        0.03       11.06      7.20 o 
  -4   3  28        3.76        6.84      5.18 o 
  -3   3  28        0.00        3.67      5.44 o 
  -2   3  28       29.82       30.28      9.56 o 
  -1   3  28        4.24        2.10      4.82 o 
   0   3  28       44.62       87.90     17.48 o 
   1   3  28        3.45        3.34      4.08 o 
   2   3  28       27.85       20.02      9.29 o 
   3   3  28        6.92        0.81      7.22 o 
  -4   4  28        2.30        3.53      4.71 o 
  -3   4  28       12.47       10.67      5.60 o 
  -2   4  28      139.72      201.34     28.72 o 
  -1   4  28        4.69        6.10      6.56 o 
   0   4  28      120.68       98.80     35.45 o 
   1   4  28        0.24        0.55      7.33 o 
   2   4  28        1.10       11.14     13.81 o 
  -2   5  28        0.64       -2.81      5.09 o 
  -1   5  28       11.64        7.51      7.64 o 
   0   5  28        1.59        1.15      7.20 o 
   1   5  28       18.13       12.66     12.20 o 
  -5   1  29        6.27       12.66      8.00 o 
  -4   1  29       90.67       99.42     11.26 o 
  -3   1  29       80.30       73.16      7.79 o 
  -2   1  29       57.85       61.31      7.61 o 
  -1   1  29        2.19        1.71      4.24 o 
   0   1  29        0.54        1.37      4.83 o 
   1   1  29       79.36       65.72     13.24 o 
   2   1  29       22.52       11.76      4.25 o 
   3   1  29        8.28        7.11      7.05 o 
   4   1  29        0.05       -4.10      8.66 o 
  -5   2  29        0.45       -1.38      7.09 o 
  -4   2  29        0.80        4.34      5.77 o 
  -3   2  29        1.82        2.75      4.88 o 
  -2   2  29        7.86        5.92      5.29 o 
  -1   2  29       35.46       36.64      7.19 o 
   0   2  29      127.86      128.90     17.30 o 
   1   2  29        0.52        0.20      2.86 o 
   2   2  29        0.00        3.27      5.21 o 
   3   2  29        0.76       10.70      8.31 o 
  -4   3  29        2.33        1.13      4.82 o 
  -3   3  29        8.70       14.50      6.89 o 
  -2   3  29       26.57       25.23      8.19 o 
  -1   3  29       92.21       85.91     17.30 o 
   0   3  29       67.09       78.72      7.46 o 
   1   3  29        3.21        2.21      7.37 o 
   2   3  29        0.00        1.29      7.32 o 
   3   3  29        5.93       14.04     10.88 o 
  -3   4  29       12.18       11.70      5.69 o 
  -2   4  29       35.58       29.11      9.25 o 
  -1   4  29       32.31       28.44     10.40 o 
   0   4  29        2.28       11.94     14.34 o 
   1   4  29       24.32       17.91     10.45 o 
   2   4  29        1.85        4.41      7.40 o 
  -1   5  29       17.84       19.72      9.45 o 
   0   5  29        0.09       -0.82      6.96 o 
  -5   0  30       79.06       95.47     14.86 o 
  -4   0  30       35.30       33.64     15.37 o 
  -3   0  30        6.64        8.47      7.28 o 
  -2   0  30       47.31       58.96     13.25 o 
  -1   0  30       59.62       62.21     11.08 o 
   0   0  30        3.72        3.44      5.60 o 
   1   0  30       18.52       17.45     10.30 o 
   2   0  30        0.07        1.26      4.28 o 
   3   0  30       18.10       25.10      7.61 o 
  -5   1  30        0.16        6.41      5.01 o 
  -4   1  30        0.04        1.22      5.62 o 
  -3   1  30       23.26       19.38      6.88 o 
  -2   1  30        3.82        2.70      4.93 o 
  -1   1  30        0.57        0.94      4.09 o 
   0   1  30       69.21       38.06     14.43 o 
   1   1  30        0.50        1.65      3.63 o 
   2   1  30       12.51        8.65      4.30 o 
   3   1  30       19.01       14.08      7.28 o 
  -4   2  30        3.75        4.72      6.22 o 
  -3   2  30       54.29       55.11     10.28 o 
  -2   2  30       29.21       22.68      8.53 o 
  -1   2  30        1.97        0.32      3.76 o 
   0   2  30       54.05       69.94     10.51 o 
   1   2  30        2.38        0.73      2.76 o 
   2   2  30        2.41       10.06      8.28 o 
   3   2  30        0.22        6.10      8.16 o 
  -4   3  30        1.50        5.92      7.58 o 
  -3   3  30        1.14        1.99      5.11 o 
  -2   3  30      222.51      257.66     18.17 o 
  -1   3  30       39.65       31.20      9.01 o 
   0   3  30        0.68        6.14      5.36 o 
   1   3  30        0.22        2.07      6.76 o 
   2   3  30        7.99       19.34      8.97 o 
  -2   4  30        0.28       -0.29      4.22 o 
  -1   4  30        1.73        1.76      6.82 o 
   0   4  30        7.53       -4.86      7.87 o 
   1   4  30       12.69       13.84     10.02 o 
  -4   1  31       29.50       36.78      9.01 o 
  -3   1  31        1.88        4.60      5.35 o 
  -2   1  31       38.91       42.50      7.95 o 
  -1   1  31        1.35        1.00      3.78 o 
   0   1  31      172.54      179.20      9.78 o 
   1   1  31        1.08        3.07      4.43 o 
   2   1  31       51.62       27.10     11.44 o 
   3   1  31       10.00       14.04      7.45 o 
  -4   2  31       22.17       32.05      9.27 o 
  -3   2  31       86.64       68.74     11.62 o 
  -2   2  31        0.01       -0.49      4.61 o 
  -1   2  31       17.62       17.82      6.24 o 
   0   2  31        3.10        2.89      3.99 o 
   1   2  31        4.10        1.52      3.95 o 
   2   2  31        0.14        0.38      4.29 o 
  -3   3  31       10.29        7.29      6.30 o 
  -2   3  31       18.31       15.23      7.63 o 
  -1   3  31        2.23        3.06      4.33 o 
   0   3  31        1.53        3.65      3.81 o 
   1   3  31        6.73        8.22      7.29 o 
   2   3  31        0.27        3.98      6.72 o 
  -1   4  31       12.54        8.40      8.69 o 
   0   4  31        7.90       -1.30      6.86 o 
  -4   0  32       16.66       39.91     10.35 o 
  -3   0  32        0.00       -4.21      7.97 o 
  -2   0  32        4.96        9.68      9.21 o 
  -1   0  32        6.90        2.44      6.75 o 
   0   0  32       33.31       11.67     12.81 o 
   1   0  32        2.60        2.96      5.82 o 
   2   0  32       32.89       28.45     14.23 o 
  -4   1  32        0.58       -7.23      5.98 o 
  -3   1  32       25.12       34.82      6.92 o 
  -2   1  32        7.52        5.51      4.84 o 
  -1   1  32        0.81        0.79      3.76 o 
   0   1  32       50.23       28.98     10.61 o 
   1   1  32        0.65        3.60      3.60 o 
   2   1  32        1.00        1.04      6.33 o 
  -3   2  32      113.05      116.20     11.79 o 
  -2   2  32        1.86        4.51      6.30 o 
  -1   2  32       25.09       16.92      5.59 o 
   0   2  32        6.19        4.99      4.37 o 
   1   2  32        0.83        1.19      6.07 o 
   2   2  32        0.07        1.62      6.51 o 
  -2   3  32      178.04      216.21     18.17 o 
  -1   3  32        3.67        2.94      4.97 o 
   0   3  32        0.06       11.33      8.96 o 
   1   3  32        2.28        0.44      5.87 o 
  -3   1  33        3.65       12.30      7.01 o 
  -2   1  33        9.30        8.16      5.97 o 
  -1   1  33        3.26        1.66      4.13 o 
   0   1  33       17.23        6.22      6.36 o 
   1   1  33       17.29       12.91      6.24 o 
  -2   2  33       77.03       86.48     12.31 o 
  -1   2  33        4.86        4.28      6.35 o 
   0   2  33        0.20       -0.46      3.32 o 
   1   2  33        0.18        0.18      5.23 o 
  -2   0  34        2.27       -0.03      5.03 o 
  -1   0  34       37.37       31.15     12.94 o 
   0   0  34        8.18        4.43      6.99 o 
  -2   1  34       11.64       17.70      8.01 o 
  -1   1  34        2.03       -0.75      3.98 o 
   0   1  34        3.59        2.25      4.78 o 
                                                 
